# Supplementary material for: Knowledge of and preparedness for COVID-19 among Somali healthcare professionals: A cross-sectional study
Source: PLoS One. 2021 Nov 23;16(11):e0259981. doi: 10.1371/journal.pone.0259981 (PMC8610262; doi:10.1371/journal.pone.0259981)
Supplement: S1 File — (XLSX) [file pone.0259981.s001.xlsx]

## Sheet: Sheet0
Q1	Q2	Q2_3_TEXT	Q3	Q3_7_TEXT	Q4	Q5	Q6	Q7	Q8	Q8_10_TEXT	Q9_1	Q10	Q10_1_TEXT	Q10_2_TEXT	Q10_3_TEXT	Q11	Q12	Q13	Q14	Q15	Q16	Q17	Q18	Q19	Q20_1	Q21_1	Q22_1	Q23_1	Q23_2	Q23_3	Q23_4	Q23_5	Q23_6	Q23_7	Q24_1	Q24_2	Q24_3	Q24_4	Q24_5	Q24_6	Q24_7	Q25_1	Q25_2	Q25_3	Q26_1	Q26_2	Q26_3	Q27_1	Q27_2
18-24	Female		Physician		Yes	I'm Not Sure	Yes	Yes	Official Government/International Websites (e.g. MoH, DoH, WHO, CDC, etc.)		130	It has decreased and is now at _____ per week				Airborne Transmission (e.g. sneezing, coughing)	7-21 days	Severe disease which can be fatal in certain cases	55%	Headache,Fever,Dry Cough,Sore throat,New loss of Taste and/or Smell,Shortness of breath or difficulty breathing,Muscle or body aches	Pneumonia,Respiratory Failure,Death	Antiviral Therapy	Hand hygiene,Covering nose and mouth when coughing,Avoiding places where a large number of people are gathering,Avoiding sick contacts	Fever,Dry Cough,New loss of Taste and/or Smell,Shortness of breath or difficulty breathing,Muscle or body aches	23	2	2	1	6	3	4	2	5	7	Very Hard	Somewhat hard	Very Hard	Somewhat hard	Very Hard	Very Hard	Somewhat hard	Very Hard	Somewhat hard	Very Hard	Very Hard	Very Hard	Very Hard	Strongly Disagree	Strongly Disagree
18-24	Female		Other Healthcare Professional (Please Specify)	Medical student 6th year	Yes	Before March 26th, 2020 (Date of first confirmed Somali case of COVID-19)	Yes	Yes	News, Media (e.g. TV, Radio, Newspapers, etc.),Official Government/International Websites (e.g. MoH, DoH, WHO, CDC, etc.),Employer, Work Colleagues, and Others at Work		10	It has decreased and is now at _____ per week			30	Airborne Transmission (e.g. sneezing, coughing)	2-14 days	Severe disease which can be fatal in certain cases	45%	Fever,Dry Cough,Sore throat,New loss of Taste and/or Smell,Shortness of breath or difficulty breathing,Muscle or body aches,Fatigue or malaise	Pneumonia	Supportive Care	Hand hygiene,Covering nose and mouth when coughing,Avoiding places where a large number of people are gathering,Avoiding sick contacts	Headache,Fever,Dry Cough,New loss of Taste and/or Smell,Muscle or body aches	0	0	0	1	5	6	3	2	4	7	Somewhat Easy	Somewhat hard	Very Hard	Somewhat hard	Somewhat hard	Somewhat Easy	Somewhat Easy	Somewhat hard	Somewhat Easy	Somewhat Easy	Somewhat Easy	Very Easy	Very Easy	Disagree	Disagree
18-24	Female		Other Healthcare Professional (Please Specify)	Medical student	Yes	Before March 26th, 2020 (Date of first confirmed Somali case of COVID-19)	Yes	Yes	Official Government/International Websites (e.g. MoH, DoH, WHO, CDC, etc.)		0	It has decreased and is now at _____ per week			20	Airborne Transmission (e.g. sneezing, coughing),Direct contact of bodily fluids with infected persons (e.g. saliva)	2-7 days	Severe disease which can be fatal in certain cases	55%	Headache,Fever,Dry Cough,Sore throat,New loss of Taste and/or Smell,Shortness of breath or difficulty breathing,Diarrhea,Muscle or body aches,Fatigue or malaise	Respiratory Failure	Supportive Care	Hand hygiene,Covering nose and mouth when coughing,Avoiding places where a large number of people are gathering,Avoiding sick contacts	Fever,Dry Cough,New loss of Taste and/or Smell,Shortness of breath or difficulty breathing,Muscle or body aches	2	2	1	1	3	5	6	4	2	7	Somewhat hard	Somewhat Easy	Very Hard	Somewhat Easy	Very Hard	Somewhat Easy	Very Hard	Very Easy	Somewhat Easy	Somewhat hard	Very Easy	Somewhat hard	Somewhat hard	Disagree	Not Sure
18-24	Female		Community Health Worker		Yes	Before March 26th, 2020 (Date of first confirmed Somali case of COVID-19)	Yes	Yes	News, Media (e.g. TV, Radio, Newspapers, etc.),Official Government/International Websites (e.g. MoH, DoH, WHO, CDC, etc.),Journals		0	It has increased and is now at _____ per week	15			Airborne Transmission (e.g. sneezing, coughing)	7-14 days	Severe disease which can be fatal in certain cases	80%	Headache,Fever,Wet Cough or sputum/mucus production,Sore throat,Runny nose or nasal congestions,New loss of Taste and/or Smell,Shortness of breath or difficulty breathing,Diarrhea,Muscle or body aches,Fatigue or malaise	Pneumonia,Respiratory Failure	Supportive Care	Hand hygiene,Covering nose and mouth when coughing,Avoiding places where a large number of people are gathering	Headache,Fever,Sore throat,New loss of Taste and/or Smell,Muscle or body aches	0	0	4	1	5	3	2	4	6	7	Very Easy	Somewhat Easy	Not Sure	Somewhat Easy	Somewhat hard	Not Sure	Not Sure	Somewhat hard	Somewhat Easy	Somewhat Easy	Somewhat hard	Somewhat hard	Not Sure	Agree	Disagree
18-24	Male		Other Healthcare Professional (Please Specify)		Yes	Before March 26th, 2020 (Date of first confirmed Somali case of COVID-19)	No	Yes	News, Media (e.g. TV, Radio, Newspapers, etc.),Social Media (e.g. Facebook, Twitter, WhatsApp, YouTube, Instagram, Snapchat, etc.),Family Members, Colleagues, Friends		1	It has decreased and is now at _____ per week				Airborne Transmission (e.g. sneezing, coughing),Direct contact of bodily fluids with infected persons (e.g. saliva)	7-14 days	Severe disease which can be fatal in certain cases	I don't know	Headache,Fever,Dry Cough,Shortness of breath or difficulty breathing,Fatigue or malaise	Respiratory Failure,Death	Supportive Care	Hand hygiene,Covering nose and mouth when coughing,Freezing food that may be contaminted,Avoiding places where a large number of people are gathering,Avoiding sick contacts	Headache,Fever,Dry Cough,Muscle or body aches,Fatigue or malaise	15	0	0	2	5	6	4	1	7	3	Very Hard	Somewhat hard	Not Sure	Somewhat hard	Very Hard	Not Sure	Somewhat hard	Very Hard	Somewhat hard	Somewhat Easy	Not Sure	Not Sure	Not Sure	Strongly Disagree	Strongly Disagree
18-24	Male		Nurse		Yes	Before March 26th, 2020 (Date of first confirmed Somali case of COVID-19)	Yes	Yes	Official Government/International Websites (e.g. MoH, DoH, WHO, CDC, etc.)		7	It has stayed the same at _____ per week		7		Airborne Transmission (e.g. sneezing, coughing)	2-14 days	Mild disease; always curable	20%	Fever,Dry Cough,Sore throat,New loss of Taste and/or Smell,Diarrhea	Pneumonia,Respiratory Failure,Death	Vaccination	Hand hygiene,Covering nose and mouth when coughing,Avoiding places where a large number of people are gathering,Avoiding sick contacts	Dry Cough,Sore throat,New loss of Taste and/or Smell,Shortness of breath or difficulty breathing,Diarrhea	7	7	7	1	2	3	4	5	6	7	Very Easy	Somewhat hard	Somewhat hard	Somewhat Easy	Somewhat hard	Somewhat Easy	Somewhat hard	Somewhat hard	Somewhat Easy	Very Easy	Somewhat hard	Somewhat Easy	Somewhat Easy	Strongly Disagree	Agree
18-24	Male		Physician		Yes	I'm Not Sure	Yes	Yes	News, Media (e.g. TV, Radio, Newspapers, etc.)		6	It has increased and is now at _____ per week				Airborne Transmission (e.g. sneezing, coughing),Direct contact of bodily fluids with infected persons (e.g. saliva)	2-14 days	Severe disease which can be fatal in certain cases	80%	Headache,Fever,Dry Cough,Sore throat,New loss of Taste and/or Smell,Shortness of breath or difficulty breathing,Diarrhea,Muscle or body aches,Fatigue or malaise	Pneumonia,Respiratory Failure,Death	Supportive Care	Hand hygiene,Covering nose and mouth when coughing,Avoiding places where a large number of people are gathering,Avoiding sick contacts	Headache,Fever,Dry Cough,New loss of Taste and/or Smell,Shortness of breath or difficulty breathing	6	0	60	1	5	3	4	6	2	7	Somewhat Easy	Somewhat hard	Very Hard	Somewhat hard	Very Hard	Somewhat hard	Somewhat hard	Very Hard	Somewhat hard	Somewhat hard	Somewhat hard	Very Hard	Very Hard	Strongly Disagree	Disagree
18-24	Male		Physician		Yes	Before March 26th, 2020 (Date of first confirmed Somali case of COVID-19)	Yes	Yes	Social Media (e.g. Facebook, Twitter, WhatsApp, YouTube, Instagram, Snapchat, etc.)		10	It has decreased and is now at _____ per week				Airborne Transmission (e.g. sneezing, coughing),Direct contact of bodily fluids with infected persons (e.g. saliva)	2-14 days	Severe disease which can be fatal in certain cases	45%	Fever,Dry Cough,New loss of Taste and/or Smell,Shortness of breath or difficulty breathing,Diarrhea,Fatigue or malaise	Pneumonia,Respiratory Failure	Supportive Care	Hand hygiene,Covering nose and mouth when coughing,Avoiding places where a large number of people are gathering,Avoiding sick contacts	Headache,Wet Cough or sputum/mucus production,Sore throat,Runny nose or nasal congestions,Muscle or body aches	10	20	5	1	2	3	4	6	5	7	Very Easy	Somewhat Easy	Not Sure	Very Hard	Very Easy	Very Easy	Somewhat Easy	Very Hard	Very Easy	Somewhat hard	Not Sure	Very Easy	Somewhat Easy	Agree	Strongly Disagree
25-34	Male		Physician		Yes	March 26th, 2020 or later	Yes	No	Official Government/International Websites (e.g. MoH, DoH, WHO, CDC, etc.)		0	It has increased and is now at _____ per week	50			Airborne Transmission (e.g. sneezing, coughing)	2-14 days	Severe disease which can be fatal in certain cases	55%	Fever,Dry Cough,Sore throat,New loss of Taste and/or Smell,Shortness of breath or difficulty breathing,Diarrhea,Muscle or body aches	Respiratory Failure,Death	Supportive Care	Hand hygiene,Covering nose and mouth when coughing,Avoiding places where a large number of people are gathering,Avoiding sick contacts	Fever,Dry Cough,New loss of Taste and/or Smell,Shortness of breath or difficulty breathing,Diarrhea	45	100	20	2	3	4	6	5	7	1	Very Easy	Somewhat Easy	Very Easy	Very Hard	Somewhat hard	Very Easy	Very Hard	Very Hard	Somewhat hard	Not Sure	Very Hard	Somewhat Easy	Very Hard	Disagree	Strongly Disagree
25-34	Male		Physician		Yes	March 26th, 2020 or later	No	Yes	Official Government/International Websites (e.g. MoH, DoH, WHO, CDC, etc.)		0	It has increased and is now at _____ per week				Airborne Transmission (e.g. sneezing, coughing),Direct contact of bodily fluids with infected persons (e.g. saliva)	2-14 days	Severe disease which can be fatal in certain cases	80%	Headache,Fever,Dry Cough,Sore throat,New loss of Taste and/or Smell,Shortness of breath or difficulty breathing,Muscle or body aches,Fatigue or malaise	Respiratory Failure	Supportive Care	Hand hygiene,Covering nose and mouth when coughing,Avoiding places where a large number of people are gathering,Avoiding sick contacts	Headache,Fever,New loss of Taste and/or Smell,Shortness of breath or difficulty breathing,Muscle or body aches	30	1000	500	1	4	6	3	2	7	5	Somewhat hard	Very Easy	Very Hard	Very Easy	Somewhat hard	Very Hard	Not Sure	Very Hard	Somewhat hard	Not Sure	Somewhat hard	Somewhat hard	Very Hard	Agree	Agree
18-24	Male		Other Healthcare Professional (Please Specify)		Yes	I'm Not Sure	No	Yes	Others (Please Specify)		0	It has increased and is now at _____ per week				Airborne Transmission (e.g. sneezing, coughing)	7-14 days	I don't know	80%	Dry Cough	Pneumonia	Supportive Care	Avoiding places where a large number of people are gathering	Dry Cough	2	10	1	2	1	4	5	6	3	7	Not Sure	Not Sure	Somewhat hard	Very Hard	Somewhat Easy	Very Easy	Somewhat hard	Very Easy	Not Sure	Very Hard	Very Hard	Very Hard	Not Sure	Disagree	Disagree
25-34	Male		Physician		Yes	I'm Not Sure	Yes	Yes	Social Media (e.g. Facebook, Twitter, WhatsApp, YouTube, Instagram, Snapchat, etc.)		0	It has increased and is now at _____ per week	4			Airborne Transmission (e.g. sneezing, coughing)	7-14 days	Always fatal	80%	Headache,Fever,Dry Cough,Runny nose or nasal congestions,New loss of Taste and/or Smell,Shortness of breath or difficulty breathing,Muscle or body aches,Fatigue or malaise	Pneumonia,Respiratory Failure,Death	Supportive Care	Hand hygiene,Covering nose and mouth when coughing,Avoiding places where a large number of people are gathering,Avoiding sick contacts	Fever,Dry Cough,New loss of Taste and/or Smell,Shortness of breath or difficulty breathing,Muscle or body aches	4	0	0	1	4	6	3	2	5	7	Somewhat Easy	Somewhat Easy	Very Hard	Somewhat Easy	Very Hard	Very Hard	Not Sure	Somewhat hard	Somewhat hard	Very Easy	Very Hard	Very Easy	Somewhat Easy	Strongly Disagree	Disagree
25-34	Male		Physician		Yes	March 26th, 2020 or later	Yes	Yes	Social Media (e.g. Facebook, Twitter, WhatsApp, YouTube, Instagram, Snapchat, etc.)		25	It has decreased and is now at _____ per week			60	Airborne Transmission (e.g. sneezing, coughing)	7-14 days	Mild disease; always curable	45%	Fever,Dry Cough,Sore throat,Runny nose or nasal congestions,New loss of Taste and/or Smell,Shortness of breath or difficulty breathing,Fatigue or malaise	Respiratory Failure	Supportive Care	Hand hygiene,Covering nose and mouth when coughing,Avoiding places where a large number of people are gathering	Fever,Dry Cough,New loss of Taste and/or Smell,Shortness of breath or difficulty breathing,Fatigue or malaise	20	1250	30	1	2	3	4	5	6	7	Very Easy	Somewhat Easy	Very Easy	Somewhat Easy	Very Easy	Very Easy	Very Easy	Somewhat hard	Somewhat hard	Very Hard	Very Hard	Somewhat hard	Somewhat Easy	Agree	Strongly agree
25-34	Female		Physician		Yes	Before March 26th, 2020 (Date of first confirmed Somali case of COVID-19)	Yes	No	News, Media (e.g. TV, Radio, Newspapers, etc.)		0	It has stayed the same at _____ per week		20		I don't know	7-21 days	Mild disease; always curable	I don't know	Headache,Fever,Skin Rash,Dry Cough,Runny nose or nasal congestions,New loss of Taste and/or Smell,Muscle or body aches,Fatigue or malaise	Pneumonia,Respiratory Failure,Death	Supportive Care	Avoiding places where a large number of people are gathering,Avoiding sick contacts	I have not seen any suspected cases of COVID-19	0	0	0	1	4	3	6	2	5	7	Very Hard	Somewhat Easy	Very Hard	Very Easy	Somewhat Easy	Not Sure	Very Hard	Not Sure	Not Sure	Not Sure	Very Hard	Very Hard	Not Sure	Strongly Disagree	Disagree
18-24	Female		Community Health Worker		Yes	Before March 26th, 2020 (Date of first confirmed Somali case of COVID-19)	Yes	Yes	Social Media (e.g. Facebook, Twitter, WhatsApp, YouTube, Instagram, Snapchat, etc.),Official Government/International Websites (e.g. MoH, DoH, WHO, CDC, etc.)		25	It has decreased and is now at _____ per week			10	Airborne Transmission (e.g. sneezing, coughing)	2-14 days	Severe disease which can be fatal in certain cases	20%	Fever,Dry Cough,Sore throat,New loss of Taste and/or Smell,Shortness of breath or difficulty breathing	Pneumonia,Respiratory Failure	Supportive Care	Hand hygiene,Covering nose and mouth when coughing,Avoiding places where a large number of people are gathering,Avoiding sick contacts	Fever,Dry Cough,Sore throat,New loss of Taste and/or Smell,Shortness of breath or difficulty breathing	30	100	60	1	3	6	2	4	5	7	Somewhat Easy	Somewhat Easy	Not Sure	Very Easy	Somewhat hard	Somewhat hard	Not Sure	Somewhat Easy	Somewhat hard	Not Sure	Not Sure	Somewhat Easy	Somewhat Easy	Strongly agree	Disagree
25-34	Female		Nurse		Yes	March 26th, 2020 or later	Yes	Yes	Non-Governmental Organizations (NGOs)		12	It has increased and is now at _____ per week				Airborne Transmission (e.g. sneezing, coughing)	2-14 days	Severe disease which can be fatal in certain cases	20%	Headache,Fever,Dry Cough	Respiratory Failure	Supportive Care	Hand hygiene,Covering nose and mouth when coughing,Avoiding places where a large number of people are gathering,Avoiding sick contacts	Headache,Fever,Dry Cough,Sore throat,Shortness of breath or difficulty breathing	12	45	3	6	1	2	4	3	7	5	Very Hard	Very Hard	Very Easy	Very Easy	Very Easy	Very Hard	Not Sure	Very Easy	Very Hard	Very Easy	Very Easy	Not Sure	Very Hard	Strongly agree	Agree
25-34	Male		Physician		Yes	Before March 26th, 2020 (Date of first confirmed Somali case of COVID-19)	Yes	Yes	News, Media (e.g. TV, Radio, Newspapers, etc.),Social Media (e.g. Facebook, Twitter, WhatsApp, YouTube, Instagram, Snapchat, etc.),Local or Community Leaders		2	It has increased and is now at _____ per week	3			Airborne Transmission (e.g. sneezing, coughing)	2-14 days	Mild disease; always curable	I don't know	Headache,Fever,Dry Cough,Sore throat,Shortness of breath or difficulty breathing,Diarrhea,Fatigue or malaise	Pneumonia,Respiratory Failure,Death	Supportive Care	Hand hygiene,Covering nose and mouth when coughing,Avoiding places where a large number of people are gathering,Avoiding sick contacts	Headache,Fever,Skin Rash,Dry Cough,Diarrhea	40	20	3	2	4	6	5	1	3	7	Very Hard	Somewhat Easy	Somewhat hard	Somewhat Easy	Very Hard	Somewhat hard	Very Hard	Somewhat hard	Somewhat Easy	Very Easy	Not Sure	Very Easy	Somewhat Easy	Disagree	Agree
18-24	Male		Nurse		Yes	Before March 26th, 2020 (Date of first confirmed Somali case of COVID-19)	Yes	Yes	Social Media (e.g. Facebook, Twitter, WhatsApp, YouTube, Instagram, Snapchat, etc.)		7	It has increased and is now at _____ per week	7			Airborne Transmission (e.g. sneezing, coughing)	2-14 days	Mild disease; always curable	55%	Headache,Fever,Dry Cough,Sore throat,New loss of Taste and/or Smell,Diarrhea,Fatigue or malaise	Pneumonia,Respiratory Failure,Death	Vaccination	Hand hygiene,Covering nose and mouth when coughing,Avoiding places where a large number of people are gathering,Avoiding sick contacts	New loss of Taste and/or Smell	7	7	7	1	3	4	2	5	6	7	Very Hard	Somewhat hard	Somewhat hard	Somewhat Easy	Somewhat hard	Somewhat hard	Somewhat hard	Not Sure	Somewhat hard	Somewhat Easy	Somewhat hard	Somewhat hard	Somewhat hard	Disagree	Disagree
35-44	Male		Physician		Yes	Before March 26th, 2020 (Date of first confirmed Somali case of COVID-19)	Yes	Yes	Official Government/International Websites (e.g. MoH, DoH, WHO, CDC, etc.)		28	It has increased and is now at _____ per week				Airborne Transmission (e.g. sneezing, coughing)	7-14 days	Mild disease; always curable	80%	Fever,Dry Cough,Sore throat,New loss of Taste and/or Smell,Shortness of breath or difficulty breathing,Diarrhea,Fatigue or malaise	Pneumonia,Respiratory Failure,Death	Supportive Care	Hand hygiene,Covering nose and mouth when coughing,Avoiding places where a large number of people are gathering,Avoiding sick contacts	Fever,Dry Cough,New loss of Taste and/or Smell,Shortness of breath or difficulty breathing,Muscle or body aches	30	1	6	3	2	7	5	1	6	4	Very Easy	Very Easy	Very Easy	Very Easy	Very Hard	Not Sure	Very Easy	Very Hard	Somewhat hard	Somewhat Easy	Very Hard	Not Sure	Not Sure	Strongly Disagree	Agree
35-44	Male		Dentist		Yes	Before March 26th, 2020 (Date of first confirmed Somali case of COVID-19)	Yes	No	News, Media (e.g. TV, Radio, Newspapers, etc.),Employer, Work Colleagues, and Others at Work		0	It has increased and is now at _____ per week	0			Airborne Transmission (e.g. sneezing, coughing)	2-14 days	Mild disease; always curable	80%	Headache,Fever,Dry Cough,Diarrhea,Fatigue or malaise	Pneumonia,Death	Supportive Care	Hand hygiene,Covering nose and mouth when coughing,Avoiding places where a large number of people are gathering	Headache,Fever,Dry Cough,Diarrhea,Fatigue or malaise	4	2	1	2	4	5	3	1	6	7	Very Hard	Not Sure	Somewhat hard	Somewhat Easy	Very Hard	Very Hard	Very Hard	Somewhat hard	Somewhat Easy	Very Easy	Not Sure	Very Easy	Not Sure	Disagree	Disagree
25-34	Male		Other Healthcare Professional (Please Specify)		Yes	Before March 26th, 2020 (Date of first confirmed Somali case of COVID-19)	Yes	No	News, Media (e.g. TV, Radio, Newspapers, etc.),Social Media (e.g. Facebook, Twitter, WhatsApp, YouTube, Instagram, Snapchat, etc.),Local or Community Leaders		0	It has increased and is now at _____ per week	0			Airborne Transmission (e.g. sneezing, coughing)	2-14 days	I don't know	55%	Headache,Fever,Dry Cough,Diarrhea,Fatigue or malaise	Respiratory Failure	Supportive Care	Hand hygiene,Covering nose and mouth when coughing,Avoiding places where a large number of people are gathering	Headache,Fever,Dry Cough,Diarrhea	5	4	2	2	3	4	5	1	6	7	Very Hard	Not Sure	Somewhat hard	Somewhat hard	Very Hard	Very Hard	Very Hard	Somewhat Easy	Not Sure	Somewhat Easy	Somewhat Easy	Somewhat Easy	Somewhat Easy	Disagree	Disagree
35-44	Male		Pharmacist		Yes	Before March 26th, 2020 (Date of first confirmed Somali case of COVID-19)	Yes	No	News, Media (e.g. TV, Radio, Newspapers, etc.),Social Media (e.g. Facebook, Twitter, WhatsApp, YouTube, Instagram, Snapchat, etc.),Local or Community Leaders		3	It has increased and is now at _____ per week	2			Airborne Transmission (e.g. sneezing, coughing)	2-14 days	I don't know	80%	Headache,Fever,Dry Cough,Diarrhea,Fatigue or malaise	Pneumonia	Supportive Care	Hand hygiene,Covering nose and mouth when coughing,Avoiding places where a large number of people are gathering,Avoiding sick contacts	Headache,Fever,Dry Cough,Diarrhea,Fatigue or malaise	0	0	2	3	5	4	6	2	1	7	Somewhat hard	Not Sure	Somewhat hard	Somewhat Easy	Very Hard	Somewhat hard	Very Hard	Somewhat hard	Somewhat Easy	Somewhat Easy	Somewhat Easy	Very Easy	Somewhat Easy	Disagree	Disagree
45-64	Male		Physician		Yes	Before March 26th, 2020 (Date of first confirmed Somali case of COVID-19)	Yes	Yes	Official Government/International Websites (e.g. MoH, DoH, WHO, CDC, etc.),Journals		70	It has decreased and is now at _____ per week			45	Airborne Transmission (e.g. sneezing, coughing),Direct contact of bodily fluids with infected persons (e.g. saliva)	2-14 days	Severe disease which can be fatal in certain cases	80%	Headache,Fever,Dry Cough,Sore throat,New loss of Taste and/or Smell,Shortness of breath or difficulty breathing,Diarrhea,Fatigue or malaise	Pneumonia,Respiratory Failure,Death	Supportive Care	Hand hygiene,Covering nose and mouth when coughing,Avoiding places where a large number of people are gathering,Avoiding sick contacts	Headache,Fever,Dry Cough,New loss of Taste and/or Smell,Muscle or body aches	10	5	0	5	4	2	6	1	3	7	Somewhat Easy	Somewhat Easy	Very Hard	Very Hard	Very Hard	Very Hard	Somewhat hard	Somewhat Easy	Somewhat hard	Somewhat Easy	Somewhat hard	Somewhat hard	Somewhat Easy	Not Sure	Not Sure
18-24	Male		Community Health Worker		Yes	Before March 26th, 2020 (Date of first confirmed Somali case of COVID-19)	Yes	Yes	Social Media (e.g. Facebook, Twitter, WhatsApp, YouTube, Instagram, Snapchat, etc.),Official Government/International Websites (e.g. MoH, DoH, WHO, CDC, etc.),Non-Governmental Organizations (NGOs),Local or Community Leaders		13	It has decreased and is now at _____ per week				Airborne Transmission (e.g. sneezing, coughing),Direct contact of bodily fluids with infected persons (e.g. saliva)	7-14 days	Mild disease; always curable	20%	Headache,Fever,New loss of Taste and/or Smell,Shortness of breath or difficulty breathing	Respiratory Failure,Death	Supportive Care	Hand hygiene,Covering nose and mouth when coughing,Avoiding places where a large number of people are gathering	Fever,Runny nose or nasal congestions	12	50	11	1	2	3	4	5	6	7	Not Sure	Not Sure	Not Sure	Not Sure	Not Sure	Not Sure	Not Sure	Very Hard	Not Sure	Not Sure	Somewhat hard	Very Easy	Somewhat Easy	Agree	Agree
25-34	Male		Physician		Yes	Before March 26th, 2020 (Date of first confirmed Somali case of COVID-19)	Yes	Yes	Official Government/International Websites (e.g. MoH, DoH, WHO, CDC, etc.)		0	It has decreased and is now at _____ per week			0	Airborne Transmission (e.g. sneezing, coughing)	2-14 days	Severe disease which can be fatal in certain cases	55%	Fever,Dry Cough,Sore throat,New loss of Taste and/or Smell,Shortness of breath or difficulty breathing,Diarrhea,Muscle or body aches,Fatigue or malaise	Pneumonia,Respiratory Failure,Death	Supportive Care	Hand hygiene,Covering nose and mouth when coughing,Avoiding places where a large number of people are gathering,Avoiding sick contacts	Fever,Dry Cough,Shortness of breath or difficulty breathing	4	0	10	2	3	5	4	1	6	7	Somewhat hard	Somewhat hard	Very Hard	Somewhat hard	Somewhat hard	Very Hard	Somewhat hard	Very Hard	Somewhat hard	Somewhat Easy	Somewhat hard	Somewhat Easy	Somewhat Easy	Agree	Agree
18-24	Male		Physician		Yes	Before March 26th, 2020 (Date of first confirmed Somali case of COVID-19)	Yes	Yes	Official Government/International Websites (e.g. MoH, DoH, WHO, CDC, etc.)		0	It has increased and is now at _____ per week				Airborne Transmission (e.g. sneezing, coughing),Direct contact of bodily fluids with infected persons (e.g. saliva)	7-14 days	Severe disease which can be fatal in certain cases	I don't know	Headache,Fever,Dry Cough,Sore throat,Runny nose or nasal congestions,New loss of Taste and/or Smell,Shortness of breath or difficulty breathing,Diarrhea,Muscle or body aches,Fatigue or malaise	Pneumonia,Respiratory Failure,Death	Supportive Care	Hand hygiene,Covering nose and mouth when coughing,Freezing food that may be contaminted,Avoiding places where a large number of people are gathering,Avoiding sick contacts	Headache,Fever,Dry Cough,New loss of Taste and/or Smell,Shortness of breath or difficulty breathing	10	300	200	2	7	3	1	4	6	5	Very Easy	Somewhat Easy	Very Hard	Somewhat Easy	Somewhat Easy	Not Sure	Not Sure	Somewhat Easy	Somewhat hard	Somewhat Easy	Somewhat Easy	Very Hard	Very Hard	Disagree	Disagree
25-34	Male		Other Healthcare Professional (Please Specify)		Yes	March 26th, 2020 or later	Yes	Yes	News, Media (e.g. TV, Radio, Newspapers, etc.),Social Media (e.g. Facebook, Twitter, WhatsApp, YouTube, Instagram, Snapchat, etc.),Official Government/International Websites (e.g. MoH, DoH, WHO, CDC, etc.),Journals		83	It has decreased and is now at _____ per week				Airborne Transmission (e.g. sneezing, coughing),Direct contact of bodily fluids with infected persons (e.g. saliva),Waterborne Transmission	7-14 days	Severe disease which can be fatal in certain cases	45%	Headache,Fever,Skin Rash,Dry Cough,Sore throat,New loss of Taste and/or Smell,Shortness of breath or difficulty breathing,Muscle or body aches,Fatigue or malaise	Pneumonia,Respiratory Failure,Death	Supportive Care	Hand hygiene,Covering nose and mouth when coughing,Avoiding places where a large number of people are gathering,Avoiding sick contacts	Headache,Fever,Dry Cough,Runny nose or nasal congestions,Shortness of breath or difficulty breathing	200	150	700	5	2	4	1	3	6	7	Very Easy	Somewhat Easy	Somewhat Easy	Not Sure	Somewhat hard	Very Easy	Not Sure	Somewhat hard	Not Sure	Very Easy	Very Hard	Very Hard	Very Easy	Agree	Agree
35-44	Male		Other Healthcare Professional (Please Specify)	medical student	Yes	Before March 26th, 2020 (Date of first confirmed Somali case of COVID-19)	Yes	Yes	News, Media (e.g. TV, Radio, Newspapers, etc.),Social Media (e.g. Facebook, Twitter, WhatsApp, YouTube, Instagram, Snapchat, etc.),Official Government/International Websites (e.g. MoH, DoH, WHO, CDC, etc.)		0	It has stayed the same at _____ per week		0		Airborne Transmission (e.g. sneezing, coughing),Direct contact of bodily fluids with infected persons (e.g. saliva)	2-14 days	Severe disease which can be fatal in certain cases	80%	Dry Cough,Sore throat,Runny nose or nasal congestions,New loss of Taste and/or Smell,Shortness of breath or difficulty breathing,Muscle or body aches,Fatigue or malaise	Pneumonia,Respiratory Failure,Death	Supportive Care	Hand hygiene,Covering nose and mouth when coughing,Avoiding places where a large number of people are gathering,Avoiding sick contacts	I have not seen any suspected cases of COVID-19	0	0	0	4	3	2	1	5	6	7	Somewhat Easy	Somewhat Easy	Very Hard	Somewhat hard	Very Hard	Very Hard	Somewhat hard	Somewhat Easy	Somewhat hard	Somewhat hard	Somewhat hard	Somewhat Easy	Somewhat hard	Agree	Disagree
25-34	Male		Physician		Yes	Before March 26th, 2020 (Date of first confirmed Somali case of COVID-19)	Yes	Yes	News, Media (e.g. TV, Radio, Newspapers, etc.),Informational calls/SMS,Social Media (e.g. Facebook, Twitter, WhatsApp, YouTube, Instagram, Snapchat, etc.),Official Government/International Websites (e.g. MoH, DoH, WHO, CDC, etc.),Employer, Work Colleagues, and Others at Work,Non-Governmental Organizations (NGOs),Local or Community Leaders,Journals		2	It has increased and is now at _____ per week	90			Airborne Transmission (e.g. sneezing, coughing),Direct contact of bodily fluids with infected persons (e.g. saliva),Fecal-Oral Mode of Transmission	2-14 days	Always fatal	45%	Headache,Fever,Dry Cough,Sore throat,Runny nose or nasal congestions,New loss of Taste and/or Smell,Shortness of breath or difficulty breathing,Diarrhea,Muscle or body aches,Fatigue or malaise	Pneumonia,Respiratory Failure,Death	Supportive Care	Hand hygiene,Covering nose and mouth when coughing,Avoiding places where a large number of people are gathering,Avoiding sick contacts	Fever,Dry Cough,Runny nose or nasal congestions,New loss of Taste and/or Smell,Shortness of breath or difficulty breathing	80	150	60	3	2	6	5	1	4	7	Somewhat Easy	Very Easy	Somewhat hard	Somewhat Easy	Somewhat hard	Somewhat hard	Very Hard	Very Easy	Somewhat hard	Very Hard	Very Hard	Somewhat hard	Somewhat Easy	Strongly agree	Disagree
18-24	Male		Physician		Yes	Before March 26th, 2020 (Date of first confirmed Somali case of COVID-19)	Yes	Yes	Informational calls/SMS,Social Media (e.g. Facebook, Twitter, WhatsApp, YouTube, Instagram, Snapchat, etc.),Official Government/International Websites (e.g. MoH, DoH, WHO, CDC, etc.)		1	It has decreased and is now at _____ per week			1	Airborne Transmission (e.g. sneezing, coughing),Direct contact of bodily fluids with infected persons (e.g. saliva)	2-14 days	Severe disease which can be fatal in certain cases	I don't know	Headache,Fever,Dry Cough,Sore throat,New loss of Taste and/or Smell,Shortness of breath or difficulty breathing	Respiratory Failure	Vaccination	Hand hygiene,Covering nose and mouth when coughing,Avoiding places where a large number of people are gathering,Avoiding sick contacts	Fever,Dry Cough,New loss of Taste and/or Smell	0	0	0	1	2	4	3	5	6	7	Somewhat hard	Somewhat hard	Somewhat hard	Somewhat hard	Very Hard	Somewhat hard	Somewhat hard	Not Sure	Not Sure	Not Sure	Somewhat hard	Not Sure	Somewhat hard	Agree	Not Sure
18-24	Female		Physician		Yes	March 26th, 2020 or later	Yes	No	Social Media (e.g. Facebook, Twitter, WhatsApp, YouTube, Instagram, Snapchat, etc.)		0	It has increased and is now at _____ per week	20			Airborne Transmission (e.g. sneezing, coughing)	2-14 days	Severe disease which can be fatal in certain cases	80%	Headache,Fever,Dry Cough,Sore throat,New loss of Taste and/or Smell,Shortness of breath or difficulty breathing,Muscle or body aches,Fatigue or malaise	Respiratory Failure	Supportive Care	Hand hygiene,Covering nose and mouth when coughing,Avoiding places where a large number of people are gathering,Avoiding sick contacts	Headache,Fever,Dry Cough,New loss of Taste and/or Smell,Shortness of breath or difficulty breathing	100	0	40	2	3	1	4	5	6	7	Very Easy	Not Sure	Somewhat hard	Somewhat hard	Somewhat Easy	Very Easy	Very Hard	Not Sure	Very Easy	Very Easy	Somewhat Easy	Very Easy	Somewhat Easy	Agree	Strongly agree
25-34	Male		Physician		Yes	Before March 26th, 2020 (Date of first confirmed Somali case of COVID-19)	Yes	Yes	News, Media (e.g. TV, Radio, Newspapers, etc.),Informational calls/SMS,Social Media (e.g. Facebook, Twitter, WhatsApp, YouTube, Instagram, Snapchat, etc.),Employer, Work Colleagues, and Others at Work,Non-Governmental Organizations (NGOs),Local or Community Leaders,Journals		70	It has decreased and is now at _____ per week			5	Airborne Transmission (e.g. sneezing, coughing),Direct contact of bodily fluids with infected persons (e.g. saliva)	2-14 days	Severe disease which can be fatal in certain cases	80%	Headache,Fever,Dry Cough,Sore throat,Runny nose or nasal congestions,New loss of Taste and/or Smell,Shortness of breath or difficulty breathing,Muscle or body aches,Fatigue or malaise	Pneumonia,Respiratory Failure,Death	Supportive Care	Hand hygiene,Covering nose and mouth when coughing,Avoiding places where a large number of people are gathering,Avoiding sick contacts	Fever	129	0	82	2	1	6	4	3	5	7	Somewhat Easy	Somewhat Easy	Somewhat Easy	Somewhat Easy	Somewhat Easy	Somewhat Easy	Somewhat Easy	Somewhat Easy	Somewhat Easy	Somewhat Easy	Somewhat Easy	Somewhat Easy	Somewhat Easy	Agree	Agree
18-24	Male		Community Health Worker		Yes	Before March 26th, 2020 (Date of first confirmed Somali case of COVID-19)	Yes	Yes	Social Media (e.g. Facebook, Twitter, WhatsApp, YouTube, Instagram, Snapchat, etc.)		35	It has increased and is now at _____ per week				Airborne Transmission (e.g. sneezing, coughing)	2-14 days	Severe disease which can be fatal in certain cases	55%	Headache,Fever,Dry Cough,New loss of Taste and/or Smell,Shortness of breath or difficulty breathing,Diarrhea,Muscle or body aches,Fatigue or malaise	Respiratory Failure	Supportive Care	Hand hygiene,Covering nose and mouth when coughing,Avoiding places where a large number of people are gathering,Avoiding sick contacts	Fever,Dry Cough,New loss of Taste and/or Smell,Shortness of breath or difficulty breathing,Muscle or body aches	45	10	3	6	1	2	3	7	4	5	Very Easy	Very Easy	Very Easy	Not Sure	Not Sure	Very Hard	Not Sure	Very Hard	Somewhat hard	Not Sure	Somewhat Easy	Somewhat Easy	Very Hard	Strongly agree	Not Sure
18-24	Male		Physician		Yes	Before March 26th, 2020 (Date of first confirmed Somali case of COVID-19)	Yes	Yes	News, Media (e.g. TV, Radio, Newspapers, etc.),Informational calls/SMS,Social Media (e.g. Facebook, Twitter, WhatsApp, YouTube, Instagram, Snapchat, etc.),Official Government/International Websites (e.g. MoH, DoH, WHO, CDC, etc.),Journals		0	It has increased and is now at _____ per week				Airborne Transmission (e.g. sneezing, coughing),Direct contact of bodily fluids with infected persons (e.g. saliva),Fecal-Oral Mode of Transmission	2-14 days	Severe disease which can be fatal in certain cases	45%	Headache,Fever,Dry Cough,Sore throat,New loss of Taste and/or Smell,Shortness of breath or difficulty breathing	Respiratory Failure,Death	Vaccination	Hand hygiene,Covering nose and mouth when coughing,Avoiding places where a large number of people are gathering,Avoiding sick contacts	Headache	12	112	11	1	2	5	6	3	4	7	Not Sure	Not Sure	Very Easy	Very Easy	Very Easy	Very Easy	Somewhat hard	Very Hard	Somewhat Easy	Very Easy	Somewhat hard	Somewhat hard	Very Hard	Agree	Disagree
25-34	Male		Nurse		Yes	Before March 26th, 2020 (Date of first confirmed Somali case of COVID-19)	Yes	Yes	News, Media (e.g. TV, Radio, Newspapers, etc.),Official Government/International Websites (e.g. MoH, DoH, WHO, CDC, etc.)		10	It has increased and is now at _____ per week				Airborne Transmission (e.g. sneezing, coughing),Direct contact of bodily fluids with infected persons (e.g. saliva)	7-14 days	Severe disease which can be fatal in certain cases	55%	Headache,Fever,Shortness of breath or difficulty breathing	Respiratory Failure	Supportive Care	Hand hygiene,Covering nose and mouth when coughing	Headache,Fever,New loss of Taste and/or Smell,Shortness of breath or difficulty breathing,Diarrhea	10	50	50	1	3	4	2	7	5	6	Very Easy	Somewhat Easy	Not Sure	Not Sure	Very Hard	Somewhat Easy	Very Hard	Not Sure	Not Sure	Not Sure	Somewhat Easy	Somewhat hard	Somewhat Easy	Strongly agree	Disagree
18-24	Female		Physician		Yes	Before March 26th, 2020 (Date of first confirmed Somali case of COVID-19)	Yes	Yes	Official Government/International Websites (e.g. MoH, DoH, WHO, CDC, etc.)		2	It has decreased and is now at _____ per week				Airborne Transmission (e.g. sneezing, coughing),Direct contact of bodily fluids with infected persons (e.g. saliva),Waterborne Transmission,Fecal-Oral Mode of Transmission	7-14 days	Severe disease which can be fatal in certain cases	80%	Headache,Fever,Dry Cough,Sore throat,New loss of Taste and/or Smell,Shortness of breath or difficulty breathing,Diarrhea,Muscle or body aches,Fatigue or malaise	Respiratory Failure,Death	Supportive Care	Hand hygiene,Covering nose and mouth when coughing,Avoiding places where a large number of people are gathering,Avoiding sick contacts	Headache,Fever,Dry Cough,Sore throat,New loss of Taste and/or Smell	2	10000	20000	3	4	5	1	2	6	7	Not Sure	Somewhat hard	Somewhat hard	Somewhat Easy	Somewhat hard	Somewhat hard	Somewhat hard	Somewhat hard	Somewhat hard	Somewhat Easy	Somewhat hard	Very Hard	Very Hard	Strongly Disagree	Disagree
25-34	Male		Physician		Yes	Before March 26th, 2020 (Date of first confirmed Somali case of COVID-19)	Yes	Yes	News, Media (e.g. TV, Radio, Newspapers, etc.)		20	It has increased and is now at _____ per week				Airborne Transmission (e.g. sneezing, coughing)	2-14 days	Severe disease which can be fatal in certain cases	20%	Fever,Sore throat,Shortness of breath or difficulty breathing	Death	I don't know	Hand hygiene	Headache,Skin Rash,Diarrhea,Muscle or body aches,Fatigue or malaise	10	2	6	1	4	2	5	3	6	7	Very Hard	Very Hard	Somewhat Easy	Somewhat hard	Somewhat Easy	Very Easy	Very Easy	Somewhat hard	Not Sure	Not Sure	Very Hard	Somewhat hard	Not Sure	Disagree	Disagree
25-34	Male		Physician		Yes	March 26th, 2020 or later	Yes	Yes	News, Media (e.g. TV, Radio, Newspapers, etc.),Informational calls/SMS,Social Media (e.g. Facebook, Twitter, WhatsApp, YouTube, Instagram, Snapchat, etc.),Official Government/International Websites (e.g. MoH, DoH, WHO, CDC, etc.),Non-Governmental Organizations (NGOs)		400	It has increased and is now at _____ per week				Airborne Transmission (e.g. sneezing, coughing),Direct contact of bodily fluids with infected persons (e.g. saliva),Waterborne Transmission,Fecal-Oral Mode of Transmission	2-14 days	Severe disease which can be fatal in certain cases	55%	Headache,Fever,Dry Cough,Sore throat,Shortness of breath or difficulty breathing,Fatigue or malaise	Pneumonia,Respiratory Failure,Death	Supportive Care	Hand hygiene,Covering nose and mouth when coughing,Avoiding sick contacts	Headache,Fever,Dry Cough,New loss of Taste and/or Smell,Shortness of breath or difficulty breathing	100	53	1300	1	3	4	5	6	2	7	Somewhat Easy	Very Hard	Not Sure	Somewhat hard	Not Sure	Very Hard	Not Sure	Not Sure	Very Easy	Very Easy	Very Hard	Somewhat hard	Somewhat Easy	Strongly agree	Agree
18-24	Male		Community Health Worker		Yes	Before March 26th, 2020 (Date of first confirmed Somali case of COVID-19)	No	Yes	Informational calls/SMS,Social Media (e.g. Facebook, Twitter, WhatsApp, YouTube, Instagram, Snapchat, etc.),Official Government/International Websites (e.g. MoH, DoH, WHO, CDC, etc.),Family Members, Colleagues, Friends,Employer, Work Colleagues, and Others at Work,Others (Please Specify)		5	It has stayed the same at _____ per week				Airborne Transmission (e.g. sneezing, coughing),Direct contact of bodily fluids with infected persons (e.g. saliva)	7-14 days	Mild disease; always curable	45%	Headache,Fever,Dry Cough,Sore throat,Runny nose or nasal congestions,New loss of Taste and/or Smell,Shortness of breath or difficulty breathing,Diarrhea,Muscle or body aches,Fatigue or malaise	Pneumonia,Respiratory Failure,Death	Supportive Care	Hand hygiene,Covering nose and mouth when coughing,Avoiding places where a large number of people are gathering,Avoiding sick contacts	Headache,Fever,Dry Cough,New loss of Taste and/or Smell,Shortness of breath or difficulty breathing	50	16	3	1	4	5	6	3	2	7	Very Easy	Somewhat Easy	Not Sure	Very Easy	Very Easy	Somewhat hard	Not Sure	Very Hard	Somewhat hard	Somewhat hard	Somewhat hard	Somewhat Easy	Somewhat hard	Strongly Disagree	Disagree
35-44	Male		Physician		Yes	Before March 26th, 2020 (Date of first confirmed Somali case of COVID-19)	Yes	No	News, Media (e.g. TV, Radio, Newspapers, etc.),Social Media (e.g. Facebook, Twitter, WhatsApp, YouTube, Instagram, Snapchat, etc.),Official Government/International Websites (e.g. MoH, DoH, WHO, CDC, etc.)		10	It has increased and is now at _____ per week				Airborne Transmission (e.g. sneezing, coughing),Direct contact of bodily fluids with infected persons (e.g. saliva)	2-14 days	Mild disease; always curable	55%	Headache,Fever,Dry Cough,New loss of Taste and/or Smell,Shortness of breath or difficulty breathing	Respiratory Failure	Supportive Care	Hand hygiene,Covering nose and mouth when coughing,Freezing food that may be contaminted,Avoiding places where a large number of people are gathering,Avoiding sick contacts	Headache,Fever,Dry Cough,New loss of Taste and/or Smell	100	200	50	1	3	4	2	6	7	5	Somewhat Easy	Somewhat Easy	Somewhat hard	Somewhat hard	Very Hard	Very Hard	Very Hard	Very Easy	Somewhat Easy	Somewhat hard	Very Hard	Somewhat hard	Somewhat Easy	Strongly agree	Disagree
45-64	Female		Nurse		Yes	Before March 26th, 2020 (Date of first confirmed Somali case of COVID-19)	Yes	Yes	Social Media (e.g. Facebook, Twitter, WhatsApp, YouTube, Instagram, Snapchat, etc.),Official Government/International Websites (e.g. MoH, DoH, WHO, CDC, etc.)		5	It has increased and is now at _____ per week				Airborne Transmission (e.g. sneezing, coughing),Direct contact of bodily fluids with infected persons (e.g. saliva)	7-14 days	Mild disease; always curable	55%	Fever,Dry Cough,Sore throat,New loss of Taste and/or Smell,Shortness of breath or difficulty breathing	Pneumonia,Respiratory Failure,Death	Supportive Care	Hand hygiene,Covering nose and mouth when coughing,Freezing food that may be contaminted,Avoiding places where a large number of people are gathering,Avoiding sick contacts	Headache,Fever,Dry Cough,Sore throat,New loss of Taste and/or Smell	10	15	5	2	1	4	3	5	6	7	Somewhat Easy	Somewhat Easy	Somewhat hard	Somewhat Easy	Very Hard	Very Hard	Very Hard	Somewhat Easy	Somewhat hard	Somewhat hard	Somewhat Easy	Somewhat hard	Somewhat Easy	Agree	Disagree
18-24	Male		Physician		Yes	March 26th, 2020 or later	No	No	News, Media (e.g. TV, Radio, Newspapers, etc.),Informational calls/SMS,Social Media (e.g. Facebook, Twitter, WhatsApp, YouTube, Instagram, Snapchat, etc.)		25	It has increased and is now at _____ per week				Airborne Transmission (e.g. sneezing, coughing),Direct contact of bodily fluids with infected persons (e.g. saliva),Fecal-Oral Mode of Transmission	2-14 days	Mild disease; always curable	55%	Headache,Fever,Dry Cough,Sore throat,New loss of Taste and/or Smell,Muscle or body aches	Respiratory Failure	Supportive Care	Hand hygiene	Headache,Fever,Dry Cough,New loss of Taste and/or Smell,Muscle or body aches	100	50	30	5	4	2	6	3	1	7	Very Easy	Very Easy	Not Sure	Somewhat Easy	Somewhat hard	Somewhat Easy	Not Sure	Very Easy	Somewhat Easy	Somewhat hard	Very Hard	Very Easy	Somewhat Easy	Agree	Agree
25-34	Male		Physician		Yes	Before March 26th, 2020 (Date of first confirmed Somali case of COVID-19)	No	No	News, Media (e.g. TV, Radio, Newspapers, etc.),Informational calls/SMS,Social Media (e.g. Facebook, Twitter, WhatsApp, YouTube, Instagram, Snapchat, etc.)		5	It has increased and is now at _____ per week				Airborne Transmission (e.g. sneezing, coughing)	2-14 days	Mild disease; always curable	55%	Headache,Fever,Dry Cough,Sore throat,New loss of Taste and/or Smell,Shortness of breath or difficulty breathing,Muscle or body aches,Fatigue or malaise	Respiratory Failure	Supportive Care	Hand hygiene,Covering nose and mouth when coughing,Avoiding places where a large number of people are gathering	Fever,Dry Cough,New loss of Taste and/or Smell,Shortness of breath or difficulty breathing,Muscle or body aches	4	73	43	5	2	3	6	4	1	7	Somewhat Easy	Very Easy	Not Sure	Very Hard	Not Sure	Very Easy	Somewhat hard	Very Hard	Very Easy	Somewhat hard	Somewhat hard	Very Easy	Somewhat Easy	Agree	Disagree
18-24	Male		Physician		Yes	March 26th, 2020 or later	No	No	News, Media (e.g. TV, Radio, Newspapers, etc.),Informational calls/SMS,Social Media (e.g. Facebook, Twitter, WhatsApp, YouTube, Instagram, Snapchat, etc.)		45	It has increased and is now at _____ per week				Airborne Transmission (e.g. sneezing, coughing),Direct contact of bodily fluids with infected persons (e.g. saliva),Fecal-Oral Mode of Transmission	2-14 days	Mild disease; always curable	55%	Headache,Fever,Dry Cough,Sore throat,New loss of Taste and/or Smell,Shortness of breath or difficulty breathing,Muscle or body aches,Fatigue or malaise	Respiratory Failure	Supportive Care	Hand hygiene,Covering nose and mouth when coughing	Headache,Fever,Dry Cough,Sore throat,Shortness of breath or difficulty breathing	25	35	30	3	1	4	2	5	6	7	Very Easy	Somewhat Easy	Not Sure	Somewhat Easy	Not Sure	Somewhat Easy	Not Sure	Very Hard	Somewhat Easy	Somewhat Easy	Very Hard	Very Easy	Very Easy	Agree	Agree
35-44	Female		Nurse		Yes	I'm Not Sure	No	Yes	News, Media (e.g. TV, Radio, Newspapers, etc.),Social Media (e.g. Facebook, Twitter, WhatsApp, YouTube, Instagram, Snapchat, etc.),Official Government/International Websites (e.g. MoH, DoH, WHO, CDC, etc.),Local or Community Leaders,Journals		33	It has stayed the same at _____ per week				Airborne Transmission (e.g. sneezing, coughing),Direct contact of bodily fluids with infected persons (e.g. saliva),Fecal-Oral Mode of Transmission	7-21 days	Severe disease which can be fatal in certain cases	45%	Headache,Fever,Dry Cough,Runny nose or nasal congestions,Shortness of breath or difficulty breathing	Pneumonia,Respiratory Failure,Death	Supportive Care	Hand hygiene,Covering nose and mouth when coughing,Avoiding places where a large number of people are gathering	Fever,Dry Cough,Sore throat,Runny nose or nasal congestions,Shortness of breath or difficulty breathing	23	35	73	2	1	3	5	6	4	7	Very Easy	Very Easy	Not Sure	Very Easy	Somewhat hard	Somewhat hard	Not Sure	Very Hard	Somewhat Easy	Somewhat hard	Very Hard	Very Hard	Somewhat Easy	Disagree	Disagree
25-34	Female		Physician		Yes	March 26th, 2020 or later	No	Yes	Social Media (e.g. Facebook, Twitter, WhatsApp, YouTube, Instagram, Snapchat, etc.),Official Government/International Websites (e.g. MoH, DoH, WHO, CDC, etc.)		20	It has increased and is now at _____ per week				Airborne Transmission (e.g. sneezing, coughing),Direct contact of bodily fluids with infected persons (e.g. saliva)	2-14 days	Mild disease; always curable	55%	Fever,Dry Cough,New loss of Taste and/or Smell,Shortness of breath or difficulty breathing,Fatigue or malaise	Pneumonia,Respiratory Failure,Death	Supportive Care	Hand hygiene,Covering nose and mouth when coughing,Freezing food that may be contaminted,Avoiding places where a large number of people are gathering,Avoiding sick contacts	Headache,Fever,Dry Cough,New loss of Taste and/or Smell,Shortness of breath or difficulty breathing	46	30	14	1	2	4	3	5	6	7	Very Easy	Somewhat Easy	Somewhat hard	Somewhat hard	Somewhat hard	Somewhat hard	Somewhat hard	Somewhat Easy	Somewhat hard	Very Easy	Somewhat Easy	Not Sure	Somewhat Easy	Agree	Disagree
25-34	Male		Other Healthcare Professional (Please Specify)	Public health practitioner	Yes	Before March 26th, 2020 (Date of first confirmed Somali case of COVID-19)	Yes	Yes	News, Media (e.g. TV, Radio, Newspapers, etc.),Informational calls/SMS,Social Media (e.g. Facebook, Twitter, WhatsApp, YouTube, Instagram, Snapchat, etc.),Official Government/International Websites (e.g. MoH, DoH, WHO, CDC, etc.),Employer, Work Colleagues, and Others at Work,Non-Governmental Organizations (NGOs)		12	It has increased and is now at _____ per week	10			Airborne Transmission (e.g. sneezing, coughing),Direct contact of bodily fluids with infected persons (e.g. saliva)	2-14 days	Severe disease which can be fatal in certain cases	55%	Headache,Fever,Dry Cough,Sore throat,Runny nose or nasal congestions,New loss of Taste and/or Smell,Shortness of breath or difficulty breathing,Diarrhea,Muscle or body aches,Fatigue or malaise	Pneumonia,Respiratory Failure,Death	Supportive Care	Hand hygiene,Covering nose and mouth when coughing,Avoiding places where a large number of people are gathering,Avoiding sick contacts	Headache,Fever,Dry Cough,New loss of Taste and/or Smell,Muscle or body aches	10	12	0	4	3	1	2	5	6	7	Somewhat Easy	Somewhat hard	Very Hard	Somewhat Easy	Very Hard	Very Hard	Very Hard	Somewhat hard	Very Hard	Very Hard	Somewhat hard	Very Hard	Somewhat hard	Disagree	Disagree
45-64	Female		Midwife		Yes	March 26th, 2020 or later	No	No	News, Media (e.g. TV, Radio, Newspapers, etc.),Social Media (e.g. Facebook, Twitter, WhatsApp, YouTube, Instagram, Snapchat, etc.),Official Government/International Websites (e.g. MoH, DoH, WHO, CDC, etc.),Journals		13	It has decreased and is now at _____ per week				Airborne Transmission (e.g. sneezing, coughing),Direct contact of bodily fluids with infected persons (e.g. saliva),Fecal-Oral Mode of Transmission	2-14 days	Mild disease; always curable	55%	Headache,Skin Rash,Dry Cough,Sore throat,Runny nose or nasal congestions,Muscle or body aches,Fatigue or malaise	Pneumonia,Respiratory Failure,Death	Supportive Care	Hand hygiene,Covering nose and mouth when coughing,Freezing food that may be contaminted,Avoiding places where a large number of people are gathering,Avoiding sick contacts	Headache,Fever,Dry Cough,Runny nose or nasal congestions,Shortness of breath or difficulty breathing	87	81	76	3	4	5	2	6	1	7	Very Easy	Somewhat Easy	Not Sure	Very Easy	Not Sure	Very Hard	Somewhat hard	Very Hard	Not Sure	Somewhat hard	Very Easy	Very Hard	Somewhat hard	Strongly Disagree	Disagree
25-34	Female		Midwife		Yes	Before March 26th, 2020 (Date of first confirmed Somali case of COVID-19)	No	Yes	News, Media (e.g. TV, Radio, Newspapers, etc.),Social Media (e.g. Facebook, Twitter, WhatsApp, YouTube, Instagram, Snapchat, etc.),Official Government/International Websites (e.g. MoH, DoH, WHO, CDC, etc.)		20	It has increased and is now at _____ per week				Airborne Transmission (e.g. sneezing, coughing),Direct contact of bodily fluids with infected persons (e.g. saliva)	7-14 days	Severe disease which can be fatal in certain cases	80%	Headache,Fever,Dry Cough,Shortness of breath or difficulty breathing	Respiratory Failure	Supportive Care	Hand hygiene,Covering nose and mouth when coughing,Freezing food that may be contaminted,Avoiding places where a large number of people are gathering,Avoiding sick contacts	Headache,Fever,Dry Cough,New loss of Taste and/or Smell,Shortness of breath or difficulty breathing	20	25	17	1	3	4	2	5	6	7	Very Easy	Somewhat Easy	Somewhat Easy	Very Easy	Very Hard	Very Hard	Very Hard	Very Easy	Somewhat Easy	Very Easy	Somewhat Easy	Somewhat Easy	Somewhat Easy	Agree	Disagree
18-24	Male		Community Health Worker		Yes	I'm Not Sure	Yes	Yes	Social Media (e.g. Facebook, Twitter, WhatsApp, YouTube, Instagram, Snapchat, etc.),Official Government/International Websites (e.g. MoH, DoH, WHO, CDC, etc.),Family Members, Colleagues, Friends,Local or Community Leaders,Journals		45	It has increased and is now at _____ per week				Airborne Transmission (e.g. sneezing, coughing),Direct contact of bodily fluids with infected persons (e.g. saliva),Waterborne Transmission,Fecal-Oral Mode of Transmission	7-14 days	Severe disease which can be fatal in certain cases	55%	Headache,Fever,Dry Cough,Runny nose or nasal congestions,Fatigue or malaise	Pneumonia,Respiratory Failure,Death	Supportive Care	Hand hygiene,Covering nose and mouth when coughing,Avoiding places where a large number of people are gathering,Avoiding sick contacts	Headache,Fever,Dry Cough,Shortness of breath or difficulty breathing,Fatigue or malaise	50	43	25	7	3	4	2	5	1	6	Very Hard	Very Easy	Very Easy	Not Sure	Very Hard	Somewhat hard	Somewhat hard	Very Hard	Somewhat hard	Not Sure	Very Easy	Very Easy	Not Sure	Agree	Not Sure
25-34	Male		Other Healthcare Professional (Please Specify)	Public health specialist	Yes	Before March 26th, 2020 (Date of first confirmed Somali case of COVID-19)	Yes	No	News, Media (e.g. TV, Radio, Newspapers, etc.),Social Media (e.g. Facebook, Twitter, WhatsApp, YouTube, Instagram, Snapchat, etc.),Official Government/International Websites (e.g. MoH, DoH, WHO, CDC, etc.),Journals		0	It has decreased and is now at _____ per week				Airborne Transmission (e.g. sneezing, coughing)	2-14 days	Severe disease which can be fatal in certain cases	45%	Headache,Fever,Sore throat,Runny nose or nasal congestions,Shortness of breath or difficulty breathing,Muscle or body aches,Fatigue or malaise	Respiratory Failure,Death	Supportive Care	Hand hygiene,Covering nose and mouth when coughing,Freezing food that may be contaminted,Avoiding places where a large number of people are gathering,Avoiding sick contacts	Headache,Fever,Sore throat,Muscle or body aches,Fatigue or malaise	2	0	0	1	4	2	7	5	6	3	Somewhat Easy	Very Easy	Not Sure	Somewhat Easy	Not Sure	Very Hard	Not Sure	Very Easy	Not Sure	Very Easy	Very Easy	Not Sure	Very Hard	Agree	Agree
18-24	Male		Physician		Yes	March 26th, 2020 or later	Yes	Yes	Family Members, Colleagues, Friends		1	It has increased and is now at _____ per week				Airborne Transmission (e.g. sneezing, coughing),Direct contact of bodily fluids with infected persons (e.g. saliva)	2-14 days	Severe disease which can be fatal in certain cases	20%	Headache,Fever,Dry Cough,Shortness of breath or difficulty breathing,Fatigue or malaise	Pneumonia,Respiratory Failure,Death	Supportive Care	Hand hygiene,Covering nose and mouth when coughing,Freezing food that may be contaminted,Avoiding places where a large number of people are gathering,Avoiding sick contacts	Fever,Dry Cough,Sore throat,New loss of Taste and/or Smell,Shortness of breath or difficulty breathing	25	50	15	4	1	5	3	2	6	7	Somewhat Easy	Very Easy	Very Hard	Somewhat Easy	Somewhat Easy	Very Hard	Very Hard	Very Easy	Very Hard	Somewhat hard	Somewhat hard	Very Easy	Somewhat Easy	Strongly agree	Agree
25-34	Female		Physician		Yes	Before March 26th, 2020 (Date of first confirmed Somali case of COVID-19)	Yes	Yes	News, Media (e.g. TV, Radio, Newspapers, etc.),Social Media (e.g. Facebook, Twitter, WhatsApp, YouTube, Instagram, Snapchat, etc.)		5	It has increased and is now at _____ per week				Airborne Transmission (e.g. sneezing, coughing),Direct contact of bodily fluids with infected persons (e.g. saliva),Fecal-Oral Mode of Transmission	7-14 days	Severe disease which can be fatal in certain cases	20%	Headache,Fever,Dry Cough,Sore throat,New loss of Taste and/or Smell,Shortness of breath or difficulty breathing,Muscle or body aches,Fatigue or malaise	Respiratory Failure,Death	Supportive Care	Hand hygiene,Covering nose and mouth when coughing,Freezing food that may be contaminted,Avoiding places where a large number of people are gathering,Avoiding sick contacts	Headache,Fever,Dry Cough,Sore throat,New loss of Taste and/or Smell	40	40	20	1	3	4	2	5	6	7	Very Easy	Somewhat Easy	Not Sure	Somewhat hard	Somewhat Easy	Very Hard	Very Hard	Very Easy	Somewhat Easy	Very Easy	Somewhat Easy	Somewhat Easy	Very Easy	Agree	Disagree
25-34	Male		Physician		Yes	March 26th, 2020 or later	Yes	Yes	News, Media (e.g. TV, Radio, Newspapers, etc.),Official Government/International Websites (e.g. MoH, DoH, WHO, CDC, etc.),Journals,Others (Please Specify)	i am proffesional medical doctor , senior clinician , resercher and clinical instrector , i have bein in focus , and studing , participation , formaluting protocls and guidlines in my countery sicne feb 2020 , i have done countles online trianing , courses , PCD CME about it , attending international wibners about it and so ,	0	It has decreased and is now at _____ per week			0	Airborne Transmission (e.g. sneezing, coughing),Direct contact of bodily fluids with infected persons (e.g. saliva),Fecal-Oral Mode of Transmission	7-14 days	Mild disease; always curable	80%	Headache,Fever,Dry Cough,Wet Cough or sputum/mucus production,Sore throat,Runny nose or nasal congestions,New loss of Taste and/or Smell,Shortness of breath or difficulty breathing,Diarrhea,Muscle or body aches,Fatigue or malaise	Pneumonia,Respiratory Failure,Death	Supportive Care	Hand hygiene,Covering nose and mouth when coughing,Freezing food that may be contaminted,Avoiding places where a large number of people are gathering,Avoiding sick contacts	Headache,New loss of Taste and/or Smell,Shortness of breath or difficulty breathing,Diarrhea,Muscle or body aches	100	3	3	2	3	4	5	1	6	7	Somewhat Easy	Somewhat Easy	Very Hard	Very Hard	Very Hard	Very Hard	Very Hard	Somewhat Easy	Somewhat Easy	Very Easy	Somewhat hard	Somewhat Easy	Very Easy	Agree	Agree
25-34	Male		Other Healthcare Professional (Please Specify)		Yes	Before March 26th, 2020 (Date of first confirmed Somali case of COVID-19)	Yes	Yes	News, Media (e.g. TV, Radio, Newspapers, etc.),Social Media (e.g. Facebook, Twitter, WhatsApp, YouTube, Instagram, Snapchat, etc.),Official Government/International Websites (e.g. MoH, DoH, WHO, CDC, etc.),Family Members, Colleagues, Friends		1	It has decreased and is now at _____ per week			30	Airborne Transmission (e.g. sneezing, coughing)	2-14 days	Severe disease which can be fatal in certain cases	80%	Headache,Fever,Dry Cough,Sore throat,Runny nose or nasal congestions,New loss of Taste and/or Smell,Shortness of breath or difficulty breathing,Diarrhea,Muscle or body aches,Fatigue or malaise	Pneumonia,Respiratory Failure,Death	Supportive Care	Hand hygiene,Covering nose and mouth when coughing,Avoiding places where a large number of people are gathering,Avoiding sick contacts	Fever,New loss of Taste and/or Smell,Shortness of breath or difficulty breathing	50	20	0	4	1	2	7	6	3	5	Very Easy	Very Easy	Somewhat hard	Somewhat Easy	Somewhat Easy	Not Sure	Very Easy	Very Easy	Not Sure	Somewhat Easy	Very Easy	Somewhat Easy	Somewhat Easy	Agree	Not Sure
18-24	Male		Physician		Yes	Before March 26th, 2020 (Date of first confirmed Somali case of COVID-19)	Yes	Yes	News, Media (e.g. TV, Radio, Newspapers, etc.)		1	It has decreased and is now at _____ per week			30	Airborne Transmission (e.g. sneezing, coughing)	2-14 days	Severe disease which can be fatal in certain cases	80%	Headache,Fever,Dry Cough,Shortness of breath or difficulty breathing,Muscle or body aches,Fatigue or malaise	Pneumonia,Respiratory Failure,Death	Supportive Care	Hand hygiene,Covering nose and mouth when coughing,Avoiding places where a large number of people are gathering,Avoiding sick contacts	Fever,Dry Cough,Shortness of breath or difficulty breathing	2	0	0	1	2	3	4	6	7	5	Very Easy	Somewhat Easy	Somewhat hard	Not Sure	Somewhat Easy	Not Sure	Very Easy	Very Easy	Somewhat Easy	Very Easy	Somewhat Easy	Very Easy	Very Easy	Agree	Agree
35-44	Male		Pharmacist		Yes	March 26th, 2020 or later	No	No	News, Media (e.g. TV, Radio, Newspapers, etc.)		0	It has increased and is now at _____ per week	20			Airborne Transmission (e.g. sneezing, coughing)	2-14 days	Severe disease which can be fatal in certain cases	80%	Headache,Fever,Dry Cough,Sore throat,New loss of Taste and/or Smell,Shortness of breath or difficulty breathing,Muscle or body aches,Fatigue or malaise	Respiratory Failure	Supportive Care	Hand hygiene,Covering nose and mouth when coughing,Avoiding places where a large number of people are gathering,Avoiding sick contacts	Headache,Fever,Dry Cough,New loss of Taste and/or Smell,Shortness of breath or difficulty breathing	50	45	20	1	3	4	2	5	6	7	Very Easy	Very Easy	Not Sure	Somewhat Easy	Somewhat hard	Somewhat hard	Very Hard	Very Easy	Somewhat hard	Very Easy	Somewhat Easy	Somewhat hard	Somewhat Easy	Agree	Agree
18-24	Male		Physician		Yes	Before March 26th, 2020 (Date of first confirmed Somali case of COVID-19)	Yes	Yes	Local or Community Leaders		5	It has increased and is now at _____ per week				Airborne Transmission (e.g. sneezing, coughing),Direct contact of bodily fluids with infected persons (e.g. saliva),Fecal-Oral Mode of Transmission	2-14 days	Severe disease which can be fatal in certain cases	20%	Headache,Fever,Dry Cough,Sore throat,Runny nose or nasal congestions,New loss of Taste and/or Smell,Shortness of breath or difficulty breathing,Fatigue or malaise	Pneumonia,Respiratory Failure	Vaccination	Hand hygiene,Covering nose and mouth when coughing,Avoiding places where a large number of people are gathering,Avoiding sick contacts	Headache,Fever,New loss of Taste and/or Smell,Shortness of breath or difficulty breathing	2	1	2	3	6	5	4	1	2	7	Somewhat Easy	Somewhat Easy	Not Sure	Somewhat hard	Somewhat Easy	Somewhat Easy	Somewhat Easy	Somewhat hard	Somewhat hard	Somewhat hard	Somewhat Easy	Somewhat hard	Somewhat hard	Agree	Disagree
45-64	Female		Midwife		Yes	I'm Not Sure	Yes	Yes	Official Government/International Websites (e.g. MoH, DoH, WHO, CDC, etc.)		2	It has increased and is now at _____ per week	30			Airborne Transmission (e.g. sneezing, coughing)	7-14 days	Severe disease which can be fatal in certain cases	55%	Headache,Fever,Dry Cough,Sore throat,New loss of Taste and/or Smell,Shortness of breath or difficulty breathing,Muscle or body aches,Fatigue or malaise	Respiratory Failure	Supportive Care	Hand hygiene,Covering nose and mouth when coughing,Avoiding places where a large number of people are gathering,Avoiding sick contacts	Headache,Fever,Dry Cough,New loss of Taste and/or Smell,Shortness of breath or difficulty breathing	56	30	10	1	2	5	3	4	6	7	Very Easy	Somewhat Easy	Not Sure	Somewhat hard	Somewhat Easy	Not Sure	Very Hard	Very Easy	Somewhat hard	Somewhat Easy	Very Hard	Somewhat Easy	Very Easy	Agree	Strongly agree
18-24	Male		Other Healthcare Professional (Please Specify)	Medical student	Yes	Before March 26th, 2020 (Date of first confirmed Somali case of COVID-19)	No	Yes	Social Media (e.g. Facebook, Twitter, WhatsApp, YouTube, Instagram, Snapchat, etc.)		0	It has decreased and is now at _____ per week			0	Airborne Transmission (e.g. sneezing, coughing)	7-14 days	Always fatal	I don't know	Fever,Dry Cough,Sore throat,Runny nose or nasal congestions,New loss of Taste and/or Smell,Shortness of breath or difficulty breathing,Fatigue or malaise	Respiratory Failure	Supportive Care	Hand hygiene,Covering nose and mouth when coughing,Avoiding places where a large number of people are gathering,Avoiding sick contacts	I have not seen any suspected cases of COVID-19	0	0	0	3	4	5	2	6	1	7	Somewhat hard	Somewhat hard	Somewhat hard	Somewhat Easy	Somewhat hard	Very Hard	Very Hard	Very Easy	Very Easy	Very Easy	Very Easy	Very Easy	Very Easy	Strongly agree	Disagree
18-24	Male		Physician		Yes	I'm Not Sure	Yes	Yes	News, Media (e.g. TV, Radio, Newspapers, etc.),Informational calls/SMS,Social Media (e.g. Facebook, Twitter, WhatsApp, YouTube, Instagram, Snapchat, etc.),Official Government/International Websites (e.g. MoH, DoH, WHO, CDC, etc.),Family Members, Colleagues, Friends,Employer, Work Colleagues, and Others at Work,Local or Community Leaders		21	It has decreased and is now at _____ per week				Airborne Transmission (e.g. sneezing, coughing),Direct contact of bodily fluids with infected persons (e.g. saliva)	2-14 days	Severe disease which can be fatal in certain cases	45%	Headache,Fever,Dry Cough,Sore throat,Runny nose or nasal congestions,New loss of Taste and/or Smell,Shortness of breath or difficulty breathing,Diarrhea,Muscle or body aches,Fatigue or malaise	Respiratory Failure,Death	Supportive Care	Hand hygiene,Covering nose and mouth when coughing,Avoiding places where a large number of people are gathering,Avoiding sick contacts	Fever,Dry Cough,Sore throat,Shortness of breath or difficulty breathing,Muscle or body aches	27	0	0	1	2	4	3	5	6	7	Very Hard	Very Hard	Very Hard	Very Hard	Somewhat hard	Somewhat hard	Not Sure	Somewhat hard	Somewhat hard	Somewhat hard	Somewhat hard	Somewhat hard	Somewhat hard	Agree	Agree
18-24	Male		Pharmacist		Yes	Before March 26th, 2020 (Date of first confirmed Somali case of COVID-19)	Yes	Yes	Official Government/International Websites (e.g. MoH, DoH, WHO, CDC, etc.)		10	It has increased and is now at _____ per week				Airborne Transmission (e.g. sneezing, coughing)	2-7 days	Mild disease; always curable	45%	Headache,Dry Cough,Sore throat,New loss of Taste and/or Smell,Shortness of breath or difficulty breathing,Muscle or body aches	Respiratory Failure,Death	Supportive Care	Hand hygiene,Covering nose and mouth when coughing,Avoiding places where a large number of people are gathering,Avoiding sick contacts	Dry Cough,Sore throat,New loss of Taste and/or Smell,Shortness of breath or difficulty breathing,Muscle or body aches	1	0	3	2	1	7	3	6	4	5	Very Easy	Very Easy	Somewhat Easy	Somewhat Easy	Very Easy	Very Easy	Somewhat Easy	Somewhat hard	Very Hard	Not Sure	Somewhat Easy	Very Hard	Not Sure	Agree	Agree
18-24	Male		Physician		Yes	Before March 26th, 2020 (Date of first confirmed Somali case of COVID-19)	Yes	Yes	News, Media (e.g. TV, Radio, Newspapers, etc.),Informational calls/SMS,Social Media (e.g. Facebook, Twitter, WhatsApp, YouTube, Instagram, Snapchat, etc.),Official Government/International Websites (e.g. MoH, DoH, WHO, CDC, etc.),Family Members, Colleagues, Friends,Employer, Work Colleagues, and Others at Work,Non-Governmental Organizations (NGOs),Local or Community Leaders,Journals		30	It has increased and is now at _____ per week	100			Airborne Transmission (e.g. sneezing, coughing),Direct contact of bodily fluids with infected persons (e.g. saliva),Waterborne Transmission,Fecal-Oral Mode of Transmission	2-7 days	Mild disease; always curable	80%	Headache,Fever,Skin Rash,Dry Cough,Wet Cough or sputum/mucus production,Sore throat,Runny nose or nasal congestions,New loss of Taste and/or Smell,Shortness of breath or difficulty breathing,Diarrhea,Muscle or body aches,Fatigue or malaise	Pneumonia,Respiratory Failure,Death	Vaccination	Hand hygiene,Covering nose and mouth when coughing,Freezing food that may be contaminted,Avoiding places where a large number of people are gathering,Avoiding sick contacts	Headache,Fever,Dry Cough,New loss of Taste and/or Smell,Muscle or body aches	100	150	150	1	3	2	4	5	7	6	Very Easy	Somewhat hard	Very Easy	Very Easy	Very Easy	Very Easy	Very Easy	Very Easy	Not Sure	Very Easy	Very Easy	Very Easy	Very Easy	Strongly Disagree	Strongly agree
25-34	Female		Nurse		Yes	Before March 26th, 2020 (Date of first confirmed Somali case of COVID-19)	No	Yes	Non-Governmental Organizations (NGOs)		4	It has increased and is now at _____ per week	70			Airborne Transmission (e.g. sneezing, coughing),Direct contact of bodily fluids with infected persons (e.g. saliva)	2-7 days	Mild disease; always curable	80%	Headache,Fever,Dry Cough,Sore throat,New loss of Taste and/or Smell,Shortness of breath or difficulty breathing,Muscle or body aches,Fatigue or malaise	Pneumonia	Supportive Care	Hand hygiene,Covering nose and mouth when coughing,Avoiding places where a large number of people are gathering,Avoiding sick contacts	Headache,Fever,Dry Cough,New loss of Taste and/or Smell,Shortness of breath or difficulty breathing	20	5	2	1	2	4	3	5	6	7	Very Easy	Somewhat Easy	Not Sure	Somewhat Easy	Not Sure	Somewhat hard	Very Hard	Somewhat Easy	Somewhat hard	Not Sure	Very Easy	Somewhat hard	Not Sure	Agree	Disagree
25-34	Female		Nurse		Yes	Before March 26th, 2020 (Date of first confirmed Somali case of COVID-19)	Yes	Yes	Social Media (e.g. Facebook, Twitter, WhatsApp, YouTube, Instagram, Snapchat, etc.)		1	It has increased and is now at _____ per week				Airborne Transmission (e.g. sneezing, coughing)	2-14 days	Severe disease which can be fatal in certain cases	45%	Fever,Dry Cough,New loss of Taste and/or Smell,Shortness of breath or difficulty breathing,Diarrhea,Muscle or body aches,Fatigue or malaise	Respiratory Failure,Death	Supportive Care	Hand hygiene	Fever,Dry Cough,New loss of Taste and/or Smell,Shortness of breath or difficulty breathing,Muscle or body aches	10	3	2	2	1	3	4	5	7	6	Not Sure	Not Sure	Very Hard	Very Easy	Somewhat Easy	Very Hard	Very Hard	Somewhat hard	Not Sure	Somewhat Easy	Very Easy	Very Easy	Somewhat Easy	Strongly agree	Not Sure
18-24	Male		Other Healthcare Professional (Please Specify)		Yes	Before March 26th, 2020 (Date of first confirmed Somali case of COVID-19)	Yes	Yes	News, Media (e.g. TV, Radio, Newspapers, etc.)		1	It has increased and is now at _____ per week	5			Airborne Transmission (e.g. sneezing, coughing),Direct contact of bodily fluids with infected persons (e.g. saliva)	7-14 days	Severe disease which can be fatal in certain cases	80%	Headache,Fever,Dry Cough,Sore throat,Runny nose or nasal congestions,New loss of Taste and/or Smell,Shortness of breath or difficulty breathing	Respiratory Failure	Vaccination	Hand hygiene,Covering nose and mouth when coughing,Avoiding places where a large number of people are gathering	Fever,Dry Cough,Sore throat,New loss of Taste and/or Smell,Diarrhea	25	0	1	1	2	3	5	7	4	6	Very Hard	Somewhat hard	Not Sure	Somewhat hard	Not Sure	Very Hard	Very Hard	Very Hard	Not Sure	Somewhat hard	Very Hard	Very Hard	Not Sure	Agree	Strongly Disagree
18-24	Male		Other Healthcare Professional (Please Specify)		Yes	Before March 26th, 2020 (Date of first confirmed Somali case of COVID-19)	Yes	Yes	News, Media (e.g. TV, Radio, Newspapers, etc.),Social Media (e.g. Facebook, Twitter, WhatsApp, YouTube, Instagram, Snapchat, etc.),Official Government/International Websites (e.g. MoH, DoH, WHO, CDC, etc.),Family Members, Colleagues, Friends,Employer, Work Colleagues, and Others at Work,Journals		10	It has increased and is now at _____ per week				Airborne Transmission (e.g. sneezing, coughing),Direct contact of bodily fluids with infected persons (e.g. saliva)	2-14 days	Severe disease which can be fatal in certain cases	20%	Headache,Fever,Dry Cough,Sore throat,New loss of Taste and/or Smell,Shortness of breath or difficulty breathing,Diarrhea,Muscle or body aches	Respiratory Failure,Death	Vaccination	Hand hygiene,Covering nose and mouth when coughing,Avoiding places where a large number of people are gathering,Avoiding sick contacts	Skin Rash,Runny nose or nasal congestions,Diarrhea,Muscle or body aches	2	10	3	1	2	5	4	3	6	7	Somewhat Easy	Somewhat Easy	Not Sure	Very Easy	Very Easy	Somewhat Easy	Somewhat hard	Somewhat Easy	Somewhat Easy	Very Hard	Very Hard	Somewhat hard	Very Hard	Agree	Strongly Disagree
25-34	Female		Physician		Yes	March 26th, 2020 or later	Yes	Yes	News, Media (e.g. TV, Radio, Newspapers, etc.),Social Media (e.g. Facebook, Twitter, WhatsApp, YouTube, Instagram, Snapchat, etc.),Official Government/International Websites (e.g. MoH, DoH, WHO, CDC, etc.),Employer, Work Colleagues, and Others at Work,Journals		2	It has increased and is now at _____ per week				Airborne Transmission (e.g. sneezing, coughing),Direct contact of bodily fluids with infected persons (e.g. saliva)	7-14 days	Severe disease which can be fatal in certain cases	20%	Headache,Fever,Dry Cough,Sore throat,New loss of Taste and/or Smell,Shortness of breath or difficulty breathing,Muscle or body aches,Fatigue or malaise	Pneumonia,Respiratory Failure,Death	Supportive Care	Hand hygiene,Covering nose and mouth when coughing,Freezing food that may be contaminted,Avoiding places where a large number of people are gathering,Avoiding sick contacts	Headache,Fever,Dry Cough,New loss of Taste and/or Smell,Shortness of breath or difficulty breathing	50	50	25	1	3	4	2	5	6	7	Very Easy	Somewhat Easy	Somewhat Easy	Somewhat Easy	Somewhat hard	Somewhat hard	Somewhat hard	Very Easy	Somewhat Easy	Very Easy	Somewhat Easy	Somewhat Easy	Very Easy	Agree	Strongly Disagree
25-34	Male		Pharmacist		Yes	Before March 26th, 2020 (Date of first confirmed Somali case of COVID-19)	Yes	Yes	Social Media (e.g. Facebook, Twitter, WhatsApp, YouTube, Instagram, Snapchat, etc.)		2	It has stayed the same at _____ per week				Airborne Transmission (e.g. sneezing, coughing)	2-14 days	Mild disease; always curable	55%	Fever,Dry Cough,New loss of Taste and/or Smell,Shortness of breath or difficulty breathing,Diarrhea,Muscle or body aches	Pneumonia,Respiratory Failure	Supportive Care	Hand hygiene	Fever,Dry Cough,New loss of Taste and/or Smell,Shortness of breath or difficulty breathing,Muscle or body aches	5	3	1	1	4	2	5	3	7	6	Somewhat hard	Very Hard	Very Hard	Not Sure	Somewhat Easy	Very Hard	Somewhat hard	Not Sure	Somewhat hard	Not Sure	Somewhat Easy	Very Easy	Somewhat Easy	Strongly agree	Agree
18-24	Male		Community Health Worker		Yes	I'm Not Sure	Yes	Yes	Official Government/International Websites (e.g. MoH, DoH, WHO, CDC, etc.)		10	It has decreased and is now at _____ per week				Airborne Transmission (e.g. sneezing, coughing)	7-14 days	Severe disease which can be fatal in certain cases	80%	Headache,Fever,Dry Cough,New loss of Taste and/or Smell,Shortness of breath or difficulty breathing,Fatigue or malaise	Death	Supportive Care	Hand hygiene,Covering nose and mouth when coughing,Freezing food that may be contaminted,Avoiding places where a large number of people are gathering,Avoiding sick contacts	Headache,Fever,Dry Cough,New loss of Taste and/or Smell,Shortness of breath or difficulty breathing	2	100	10	1	2	3	6	5	4	7	Very Hard	Somewhat Easy	Somewhat Easy	Not Sure	Somewhat Easy	Very Easy	Somewhat Easy	Very Hard	Somewhat Easy	Somewhat Easy	Very Hard	Very Hard	Somewhat hard	Strongly Disagree	Disagree
18-24	Female		Community Health Worker		Yes	Before March 26th, 2020 (Date of first confirmed Somali case of COVID-19)	No	No	News, Media (e.g. TV, Radio, Newspapers, etc.)		2	It has stayed the same at _____ per week				Airborne Transmission (e.g. sneezing, coughing)	2-14 days	Mild disease; always curable	55%	Fever,Dry Cough,New loss of Taste and/or Smell,Shortness of breath or difficulty breathing	Pneumonia,Respiratory Failure	Supportive Care	Hand hygiene	Fever,Dry Cough,New loss of Taste and/or Smell,Shortness of breath or difficulty breathing,Muscle or body aches	8	2	1	1	2	3	4	5	6	7	Somewhat hard	Somewhat Easy	Very Easy	Very Easy	Somewhat Easy	Somewhat hard	Somewhat hard	Not Sure	Somewhat hard	Not Sure	Somewhat Easy	Very Easy	Somewhat Easy	Strongly agree	Agree
18-24	Male		Physician		Yes	Before March 26th, 2020 (Date of first confirmed Somali case of COVID-19)	Yes	Yes	News, Media (e.g. TV, Radio, Newspapers, etc.),Social Media (e.g. Facebook, Twitter, WhatsApp, YouTube, Instagram, Snapchat, etc.)		2	It has increased and is now at _____ per week				Direct contact of bodily fluids with infected persons (e.g. saliva)	7-14 days	Severe disease which can be fatal in certain cases	I don't know	Headache,Fever,Dry Cough,Shortness of breath or difficulty breathing	Respiratory Failure	Supportive Care	Hand hygiene,Covering nose and mouth when coughing,Avoiding places where a large number of people are gathering,Avoiding sick contacts	Headache,Fever,Dry Cough,New loss of Taste and/or Smell,Shortness of breath or difficulty breathing	21	21	0	1	3	4	2	5	6	7	Very Easy	Somewhat Easy	Somewhat Easy	Somewhat Easy	Somewhat hard	Somewhat hard	Somewhat hard	Very Easy	Somewhat Easy	Very Easy	Somewhat Easy	Very Easy	Very Easy	Agree	Disagree
25-34	Male		Pharmacist		Yes	March 26th, 2020 or later	No	No	News, Media (e.g. TV, Radio, Newspapers, etc.),Social Media (e.g. Facebook, Twitter, WhatsApp, YouTube, Instagram, Snapchat, etc.),Non-Governmental Organizations (NGOs),Journals		5	It has decreased and is now at _____ per week				Airborne Transmission (e.g. sneezing, coughing),Waterborne Transmission,Fecal-Oral Mode of Transmission	7-14 days	Mild disease; always curable	20%	Skin Rash,Dry Cough,Runny nose or nasal congestions,New loss of Taste and/or Smell,Shortness of breath or difficulty breathing,Fatigue or malaise	Respiratory Failure,Death	Supportive Care	Hand hygiene,Avoiding places where a large number of people are gathering	Headache,Fever,Dry Cough,Runny nose or nasal congestions,Muscle or body aches	20	5	30	4	2	5	1	3	6	7	Very Easy	Somewhat hard	Not Sure	Somewhat Easy	Very Easy	Very Hard	Very Hard	Very Hard	Very Easy	Somewhat hard	Very Hard	Very Easy	Not Sure	Agree	Disagree
18-24	Female		Other Healthcare Professional (Please Specify)	medical student	Yes	Before March 26th, 2020 (Date of first confirmed Somali case of COVID-19)	Yes	Yes	News, Media (e.g. TV, Radio, Newspapers, etc.),Social Media (e.g. Facebook, Twitter, WhatsApp, YouTube, Instagram, Snapchat, etc.),Official Government/International Websites (e.g. MoH, DoH, WHO, CDC, etc.),Family Members, Colleagues, Friends		10	It has increased and is now at _____ per week	100			Airborne Transmission (e.g. sneezing, coughing),Direct contact of bodily fluids with infected persons (e.g. saliva)	7-14 days	Severe disease which can be fatal in certain cases	80%	Fever,Dry Cough,Sore throat,New loss of Taste and/or Smell,Shortness of breath or difficulty breathing,Fatigue or malaise	Pneumonia,Respiratory Failure,Death	Supportive Care	Hand hygiene,Covering nose and mouth when coughing,Avoiding places where a large number of people are gathering,Avoiding sick contacts	Fever,Dry Cough,Sore throat,New loss of Taste and/or Smell,Shortness of breath or difficulty breathing	8	0	1	2	3	5	4	1	6	7	Very Easy	Somewhat Easy	Very Hard	Somewhat Easy	Very Hard	Somewhat hard	Somewhat Easy	Somewhat Easy	Somewhat hard	Somewhat Easy	Somewhat hard	Not Sure	Somewhat Easy	Agree	Disagree
18-24	Female		Nurse		Yes	Before March 26th, 2020 (Date of first confirmed Somali case of COVID-19)	No	No	Social Media (e.g. Facebook, Twitter, WhatsApp, YouTube, Instagram, Snapchat, etc.),Family Members, Colleagues, Friends		0	It has decreased and is now at _____ per week				Direct contact of bodily fluids with infected persons (e.g. saliva)	7-21 days	Severe disease which can be fatal in certain cases	55%	Headache,Dry Cough,New loss of Taste and/or Smell,Shortness of breath or difficulty breathing	Respiratory Failure,Death	Supportive Care	Hand hygiene,Covering nose and mouth when coughing,Avoiding places where a large number of people are gathering,Avoiding sick contacts	Headache,Dry Cough,New loss of Taste and/or Smell,Shortness of breath or difficulty breathing	0	0	0	1	3	6	4	2	5	7	Somewhat Easy	Somewhat Easy	Not Sure	Somewhat hard	Somewhat hard	Not Sure	Somewhat hard	Somewhat hard	Not Sure	Not Sure	Somewhat hard	Not Sure	Not Sure	Strongly Disagree	Disagree
25-34	Male		Pharmacist		Yes	Before March 26th, 2020 (Date of first confirmed Somali case of COVID-19)	No	No	News, Media (e.g. TV, Radio, Newspapers, etc.),Official Government/International Websites (e.g. MoH, DoH, WHO, CDC, etc.),Employer, Work Colleagues, and Others at Work		5	It has decreased and is now at _____ per week				Airborne Transmission (e.g. sneezing, coughing),Direct contact of bodily fluids with infected persons (e.g. saliva)	7-14 days	Mild disease; always curable	55%	Headache,Dry Cough,Sore throat,Shortness of breath or difficulty breathing,Muscle or body aches	Respiratory Failure,Death	Supportive Care	Hand hygiene,Covering nose and mouth when coughing,Freezing food that may be contaminted	Fever,Dry Cough,Sore throat,Shortness of breath or difficulty breathing,Muscle or body aches	15	300	8	1	3	4	5	2	6	7	Very Easy	Very Easy	Very Hard	Very Hard	Somewhat Easy	Somewhat hard	Somewhat Easy	Somewhat Easy	Somewhat Easy	Somewhat hard	Very Hard	Very Easy	Not Sure	Strongly agree	Strongly agree
35-44	Male		Pharmacist		Yes	Before March 26th, 2020 (Date of first confirmed Somali case of COVID-19)	Yes	Yes	News, Media (e.g. TV, Radio, Newspapers, etc.),Social Media (e.g. Facebook, Twitter, WhatsApp, YouTube, Instagram, Snapchat, etc.),Family Members, Colleagues, Friends,Non-Governmental Organizations (NGOs),Journals		0	It has increased and is now at _____ per week	50			Airborne Transmission (e.g. sneezing, coughing),Direct contact of bodily fluids with infected persons (e.g. saliva),Fecal-Oral Mode of Transmission	2-14 days	Severe disease which can be fatal in certain cases	55%	Headache,Fever,Dry Cough,Sore throat,Runny nose or nasal congestions,New loss of Taste and/or Smell,Shortness of breath or difficulty breathing,Diarrhea,Muscle or body aches,Fatigue or malaise	Pneumonia,Respiratory Failure,Death	Antiviral Therapy	Hand hygiene,Covering nose and mouth when coughing,Avoiding places where a large number of people are gathering,Avoiding sick contacts	Fever,Dry Cough,Runny nose or nasal congestions,New loss of Taste and/or Smell,Shortness of breath or difficulty breathing	30	0	0	3	2	6	4	1	5	7	Very Easy	Somewhat Easy	Somewhat hard	Somewhat Easy	Somewhat hard	Very Hard	Very Hard	Very Easy	Somewhat hard	Very Hard	Very Hard	Somewhat Easy	Somewhat Easy	Strongly agree	Strongly Disagree
45-64	Female		Community Health Worker		Yes	Before March 26th, 2020 (Date of first confirmed Somali case of COVID-19)	Yes	Yes	Informational calls/SMS,Social Media (e.g. Facebook, Twitter, WhatsApp, YouTube, Instagram, Snapchat, etc.),Official Government/International Websites (e.g. MoH, DoH, WHO, CDC, etc.),Employer, Work Colleagues, and Others at Work,Non-Governmental Organizations (NGOs)		3	It has decreased and is now at _____ per week				Airborne Transmission (e.g. sneezing, coughing),Direct contact of bodily fluids with infected persons (e.g. saliva)	7-14 days	Severe disease which can be fatal in certain cases	55%	Headache,Dry Cough,New loss of Taste and/or Smell,Shortness of breath or difficulty breathing	Respiratory Failure,Death	Supportive Care	Hand hygiene,Covering nose and mouth when coughing,Avoiding places where a large number of people are gathering,Avoiding sick contacts	Headache,Dry Cough,New loss of Taste and/or Smell,Shortness of breath or difficulty breathing	3	0	0	1	4	5	3	2	6	7	Very Easy	Somewhat Easy	Somewhat Easy	Somewhat Easy	Somewhat hard	Somewhat Easy	Somewhat hard	Somewhat hard	Somewhat hard	Somewhat hard	Not Sure	Somewhat hard	Somewhat hard	Strongly Disagree	Strongly Disagree
25-34	Female		Other Healthcare Professional (Please Specify)	public health	Yes	March 26th, 2020 or later	Yes	Yes	Social Media (e.g. Facebook, Twitter, WhatsApp, YouTube, Instagram, Snapchat, etc.)		0	It has increased and is now at _____ per week				Airborne Transmission (e.g. sneezing, coughing),Direct contact of bodily fluids with infected persons (e.g. saliva)	7-14 days	Severe disease which can be fatal in certain cases	80%	Fever,Dry Cough,New loss of Taste and/or Smell,Shortness of breath or difficulty breathing,Muscle or body aches	Respiratory Failure	Supportive Care	Hand hygiene,Covering nose and mouth when coughing,Freezing food that may be contaminted,Avoiding places where a large number of people are gathering,Avoiding sick contacts	Headache,Fever,Dry Cough,New loss of Taste and/or Smell,Shortness of breath or difficulty breathing	3	6	10	1	3	2	4	5	6	7	Somewhat Easy	Somewhat Easy	Somewhat Easy	Somewhat hard	Somewhat hard	Somewhat hard	Somewhat hard	Very Easy	Somewhat Easy	Very Easy	Not Sure	Not Sure	Not Sure	Not Sure	Disagree
45-64	Male		Community Health Worker		Yes	Before March 26th, 2020 (Date of first confirmed Somali case of COVID-19)	Yes	Yes	Official Government/International Websites (e.g. MoH, DoH, WHO, CDC, etc.)		0	It has increased and is now at _____ per week				Airborne Transmission (e.g. sneezing, coughing),Direct contact of bodily fluids with infected persons (e.g. saliva)	7-14 days	Severe disease which can be fatal in certain cases	20%	Headache,Fever,Dry Cough,Shortness of breath or difficulty breathing	Respiratory Failure	Supportive Care	Hand hygiene,Covering nose and mouth when coughing,Freezing food that may be contaminted,Avoiding places where a large number of people are gathering,Avoiding sick contacts	Headache,Fever,Dry Cough,New loss of Taste and/or Smell,Shortness of breath or difficulty breathing	15	10	7	1	3	4	2	5	6	7	Very Easy	Somewhat Easy	Somewhat Easy	Somewhat hard	Somewhat hard	Somewhat hard	Somewhat hard	Somewhat Easy	Not Sure	Very Easy	Somewhat Easy	Somewhat Easy	Very Easy	Agree	Disagree
45-64	Female		Nurse		Yes	Before March 26th, 2020 (Date of first confirmed Somali case of COVID-19)	No	Yes	Informational calls/SMS,Official Government/International Websites (e.g. MoH, DoH, WHO, CDC, etc.),Local or Community Leaders,Journals		12	It has stayed the same at _____ per week				Airborne Transmission (e.g. sneezing, coughing),Direct contact of bodily fluids with infected persons (e.g. saliva),Fecal-Oral Mode of Transmission	I don't know	Always fatal	80%	Sore throat,Runny nose or nasal congestions,Shortness of breath or difficulty breathing,Diarrhea,Muscle or body aches	Pneumonia,Death	Vaccination	Hand hygiene,Covering nose and mouth when coughing,Avoiding sick contacts	Dry Cough,Runny nose or nasal congestions,Shortness of breath or difficulty breathing,Muscle or body aches,Fatigue or malaise	43	73	47	2	3	4	5	6	1	7	Very Easy	Somewhat hard	Very Easy	Somewhat Easy	Very Hard	Somewhat hard	Very Easy	Somewhat hard	Somewhat Easy	Very Easy	Not Sure	Very Hard	Somewhat hard	Strongly Disagree	Strongly agree
18-24	Female		Other Healthcare Professional (Please Specify)	Medical student	Yes	I'm Not Sure	No	No	News, Media (e.g. TV, Radio, Newspapers, etc.),Official Government/International Websites (e.g. MoH, DoH, WHO, CDC, etc.)		0	It has increased and is now at _____ per week				Airborne Transmission (e.g. sneezing, coughing),Direct contact of bodily fluids with infected persons (e.g. saliva)	7-14 days	Severe disease which can be fatal in certain cases	I don't know	Headache,Fever,Dry Cough,Sore throat,Runny nose or nasal congestions,New loss of Taste and/or Smell,Shortness of breath or difficulty breathing,Muscle or body aches,Fatigue or malaise	Respiratory Failure,Death	Supportive Care	Hand hygiene,Covering nose and mouth when coughing,Avoiding places where a large number of people are gathering,Avoiding sick contacts	Headache,Fever,Dry Cough,Sore throat,Fatigue or malaise	100	199	80	1	2	7	3	4	6	5	Somewhat Easy	Very Easy	Very Hard	Somewhat Easy	Somewhat hard	Very Hard	Somewhat Easy	Very Hard	Somewhat Easy	Very Hard	Very Hard	Very Hard	Very Hard	Disagree	Disagree
35-44	Male		Pharmacist		Yes	Before March 26th, 2020 (Date of first confirmed Somali case of COVID-19)	Yes	Yes	Official Government/International Websites (e.g. MoH, DoH, WHO, CDC, etc.)		0	It has increased and is now at _____ per week				Airborne Transmission (e.g. sneezing, coughing),Direct contact of bodily fluids with infected persons (e.g. saliva)	7-14 days	Severe disease which can be fatal in certain cases	20%	Headache,Fever,Dry Cough,Sore throat,Runny nose or nasal congestions,New loss of Taste and/or Smell,Shortness of breath or difficulty breathing,Diarrhea,Muscle or body aches,Fatigue or malaise	Respiratory Failure	Supportive Care	Hand hygiene,Covering nose and mouth when coughing,Freezing food that may be contaminted,Avoiding places where a large number of people are gathering,Avoiding sick contacts	Headache,Fever,Dry Cough,New loss of Taste and/or Smell,Shortness of breath or difficulty breathing	23	12	10	1	3	4	2	5	6	7	Somewhat Easy	Somewhat Easy	Somewhat hard	Somewhat Easy	Somewhat hard	Somewhat hard	Somewhat hard	Somewhat Easy	Somewhat Easy	Very Easy	Somewhat Easy	Somewhat Easy	Very Easy	Agree	Strongly Disagree
18-24	Female		Nurse		Yes	March 26th, 2020 or later	No	Yes	Social Media (e.g. Facebook, Twitter, WhatsApp, YouTube, Instagram, Snapchat, etc.)		0	It has increased and is now at _____ per week				Airborne Transmission (e.g. sneezing, coughing),Direct contact of bodily fluids with infected persons (e.g. saliva),Fecal-Oral Mode of Transmission	2-14 days	Severe disease which can be fatal in certain cases	80%	Headache,Fever,Dry Cough,Sore throat,New loss of Taste and/or Smell,Shortness of breath or difficulty breathing,Muscle or body aches,Fatigue or malaise	Pneumonia	Supportive Care	Hand hygiene,Covering nose and mouth when coughing,Freezing food that may be contaminted,Avoiding places where a large number of people are gathering,Avoiding sick contacts	Headache,Fever,Dry Cough,Shortness of breath or difficulty breathing,Fatigue or malaise	5	4	4	1	3	4	2	5	6	7	Somewhat hard	Somewhat hard	Somewhat hard	Somewhat hard	Somewhat hard	Somewhat hard	Somewhat hard	Somewhat Easy	Somewhat Easy	Very Easy	Somewhat Easy	Somewhat Easy	Somewhat Easy	Agree	Disagree
45-64	Male		Nurse		Yes	Before March 26th, 2020 (Date of first confirmed Somali case of COVID-19)	Yes	Yes	News, Media (e.g. TV, Radio, Newspapers, etc.),Social Media (e.g. Facebook, Twitter, WhatsApp, YouTube, Instagram, Snapchat, etc.),Employer, Work Colleagues, and Others at Work,Local or Community Leaders		0	It has increased and is now at _____ per week	40			Airborne Transmission (e.g. sneezing, coughing),Fecal-Oral Mode of Transmission	7-14 days	Always fatal	45%	Headache,Fever,Dry Cough,Sore throat,Runny nose or nasal congestions,New loss of Taste and/or Smell,Shortness of breath or difficulty breathing,Muscle or body aches,Fatigue or malaise	Respiratory Failure,Death	Supportive Care	Hand hygiene,Covering nose and mouth when coughing,Avoiding places where a large number of people are gathering,Avoiding sick contacts	Headache,Dry Cough,Runny nose or nasal congestions,New loss of Taste and/or Smell,Shortness of breath or difficulty breathing	25	0	0	2	3	5	4	1	6	7	Very Easy	Very Easy	Somewhat hard	Somewhat Easy	Very Hard	Very Hard	Somewhat hard	Somewhat Easy	Somewhat hard	Very Hard	Very Hard	Somewhat Easy	Somewhat Easy	Strongly agree	Disagree
45-64	Male		Dentist		Yes	Before March 26th, 2020 (Date of first confirmed Somali case of COVID-19)	Yes	Yes	News, Media (e.g. TV, Radio, Newspapers, etc.),Official Government/International Websites (e.g. MoH, DoH, WHO, CDC, etc.),Local or Community Leaders,Journals		0	It has increased and is now at _____ per week				Airborne Transmission (e.g. sneezing, coughing),Fecal-Oral Mode of Transmission	7-14 days	Always fatal	45%	Headache,Fever,Dry Cough,Sore throat,Runny nose or nasal congestions,New loss of Taste and/or Smell,Shortness of breath or difficulty breathing,Diarrhea,Muscle or body aches,Fatigue or malaise	Respiratory Failure,Death	Supportive Care	Hand hygiene,Covering nose and mouth when coughing,Avoiding places where a large number of people are gathering,Avoiding sick contacts	Fever,Sore throat,Runny nose or nasal congestions,New loss of Taste and/or Smell,Shortness of breath or difficulty breathing	60	0	0	2	4	5	3	1	6	7	Somewhat Easy	Somewhat hard	Very Hard	Somewhat Easy	Somewhat Easy	Very Hard	Somewhat hard	Somewhat Easy	Somewhat Easy	Somewhat hard	Very Hard	Somewhat Easy	Very Easy	Strongly agree	Strongly Disagree
18-24	Female		Other Healthcare Professional (Please Specify)	Medical student	Yes	Before March 26th, 2020 (Date of first confirmed Somali case of COVID-19)	Yes	Yes	News, Media (e.g. TV, Radio, Newspapers, etc.),Informational calls/SMS,Social Media (e.g. Facebook, Twitter, WhatsApp, YouTube, Instagram, Snapchat, etc.),Official Government/International Websites (e.g. MoH, DoH, WHO, CDC, etc.),Family Members, Colleagues, Friends,Employer, Work Colleagues, and Others at Work,Local or Community Leaders,Journals		0	It has decreased and is now at _____ per week			1	Airborne Transmission (e.g. sneezing, coughing),Direct contact of bodily fluids with infected persons (e.g. saliva),Fecal-Oral Mode of Transmission	2-14 days	Severe disease which can be fatal in certain cases	80%	Headache,Fever,Dry Cough,Sore throat,Runny nose or nasal congestions,New loss of Taste and/or Smell,Shortness of breath or difficulty breathing,Diarrhea,Muscle or body aches,Fatigue or malaise	Pneumonia,Respiratory Failure,Death	Supportive Care	Hand hygiene,Covering nose and mouth when coughing,Avoiding places where a large number of people are gathering,Avoiding sick contacts	Headache,Fever,Dry Cough,Sore throat,Shortness of breath or difficulty breathing	100	0	1	1	2	3	4	6	5	7	Very Hard	Very Hard	Somewhat hard	Very Hard	Not Sure	Very Hard	Somewhat Easy	Very Hard	Very Hard	Very Hard	Very Hard	Very Hard	Very Hard	Not Sure	Disagree
18-24	Male		Community Health Worker		Yes	Before March 26th, 2020 (Date of first confirmed Somali case of COVID-19)	No	Yes	News, Media (e.g. TV, Radio, Newspapers, etc.),Social Media (e.g. Facebook, Twitter, WhatsApp, YouTube, Instagram, Snapchat, etc.),Family Members, Colleagues, Friends		2	It has increased and is now at _____ per week				Airborne Transmission (e.g. sneezing, coughing),Direct contact of bodily fluids with infected persons (e.g. saliva),Waterborne Transmission,Fecal-Oral Mode of Transmission	2-7 days	Mild disease; always curable	20%	Headache,Fever,Dry Cough,Sore throat,New loss of Taste and/or Smell,Shortness of breath or difficulty breathing	Respiratory Failure	Supportive Care	Hand hygiene,Covering nose and mouth when coughing	Headache,Fever,Dry Cough,Sore throat,New loss of Taste and/or Smell	2	6	1	2	4	3	1	5	6	7	Very Hard	Not Sure	Not Sure	Not Sure	Not Sure	Not Sure	Not Sure	Not Sure	Not Sure	Not Sure	Not Sure	Not Sure	Not Sure	Strongly Disagree	Agree
65+	Male		Pharmacist		Yes	Before March 26th, 2020 (Date of first confirmed Somali case of COVID-19)	No	No	News, Media (e.g. TV, Radio, Newspapers, etc.),Family Members, Colleagues, Friends,Journals		0	It has increased and is now at _____ per week				Airborne Transmission (e.g. sneezing, coughing),Direct contact of bodily fluids with infected persons (e.g. saliva)	2-14 days	Severe disease which can be fatal in certain cases	45%	Headache,Fever,Dry Cough,Sore throat,Muscle or body aches,Fatigue or malaise	Respiratory Failure,Death	Supportive Care	Hand hygiene,Covering nose and mouth when coughing,Avoiding places where a large number of people are gathering,Avoiding sick contacts	Dry Cough,Sore throat,Runny nose or nasal congestions,New loss of Taste and/or Smell,Shortness of breath or difficulty breathing	20	0	0	2	6	4	5	1	3	7	Very Easy	Somewhat Easy	Somewhat hard	Somewhat hard	Very Hard	Very Hard	Somewhat Easy	Very Easy	Somewhat Easy	Very Hard	Very Hard	Somewhat hard	Somewhat hard	Strongly Disagree	Disagree
25-34	Male		Other Healthcare Professional (Please Specify)	medical student	Yes	March 26th, 2020 or later	Yes	Yes	Official Government/International Websites (e.g. MoH, DoH, WHO, CDC, etc.)		0	It has increased and is now at _____ per week				Airborne Transmission (e.g. sneezing, coughing),Direct contact of bodily fluids with infected persons (e.g. saliva)	7-14 days	Severe disease which can be fatal in certain cases	20%	Headache,Fever,Dry Cough,Sore throat,New loss of Taste and/or Smell,Shortness of breath or difficulty breathing	Pneumonia,Respiratory Failure,Death	Supportive Care	Hand hygiene,Covering nose and mouth when coughing,Freezing food that may be contaminted,Avoiding places where a large number of people are gathering,Avoiding sick contacts	Headache,Fever,Dry Cough,New loss of Taste and/or Smell,Shortness of breath or difficulty breathing	8	7	5	1	3	4	2	5	6	7	Very Easy	Somewhat Easy	Somewhat Easy	Very Easy	Somewhat hard	Somewhat hard	Somewhat hard	Somewhat Easy	Somewhat Easy	Very Easy	Somewhat Easy	Somewhat Easy	Very Easy	Agree	Disagree
25-34	Male		Physician		Yes	Before March 26th, 2020 (Date of first confirmed Somali case of COVID-19)	Yes	Yes	News, Media (e.g. TV, Radio, Newspapers, etc.),Informational calls/SMS,Social Media (e.g. Facebook, Twitter, WhatsApp, YouTube, Instagram, Snapchat, etc.),Official Government/International Websites (e.g. MoH, DoH, WHO, CDC, etc.),Family Members, Colleagues, Friends,Employer, Work Colleagues, and Others at Work		5	It has stayed the same at _____ per week				Airborne Transmission (e.g. sneezing, coughing),Direct contact of bodily fluids with infected persons (e.g. saliva),Fecal-Oral Mode of Transmission	2-7 days	Severe disease which can be fatal in certain cases	55%	Headache,Fever,Dry Cough,Sore throat,Runny nose or nasal congestions,New loss of Taste and/or Smell,Shortness of breath or difficulty breathing,Muscle or body aches,Fatigue or malaise	Respiratory Failure,Death	Supportive Care	Hand hygiene,Covering nose and mouth when coughing,Avoiding places where a large number of people are gathering,Avoiding sick contacts	Headache,Fever,New loss of Taste and/or Smell,Shortness of breath or difficulty breathing,Muscle or body aches	56	24	12	6	4	3	5	2	1	7	Somewhat hard	Somewhat Easy	Somewhat hard	Very Easy	Somewhat hard	Very Hard	Somewhat Easy	Very Easy	Somewhat Easy	Very Easy	Somewhat Easy	Very Easy	Very Easy	Disagree	Agree
18-24	Female		Nurse		Yes	Before March 26th, 2020 (Date of first confirmed Somali case of COVID-19)	Yes	Yes	News, Media (e.g. TV, Radio, Newspapers, etc.),Informational calls/SMS,Social Media (e.g. Facebook, Twitter, WhatsApp, YouTube, Instagram, Snapchat, etc.),Family Members, Colleagues, Friends,Local or Community Leaders,Journals		0	It has increased and is now at _____ per week				Airborne Transmission (e.g. sneezing, coughing),Waterborne Transmission,Fecal-Oral Mode of Transmission	2-14 days	Severe disease which can be fatal in certain cases	20%	Headache,Fever,Dry Cough,Sore throat,Runny nose or nasal congestions,New loss of Taste and/or Smell,Shortness of breath or difficulty breathing,Diarrhea,Muscle or body aches,Fatigue or malaise	Pneumonia,Respiratory Failure,Death	Supportive Care	Hand hygiene,Covering nose and mouth when coughing,Freezing food that may be contaminted,Avoiding sick contacts	Fever,Dry Cough,Runny nose or nasal congestions,New loss of Taste and/or Smell,Shortness of breath or difficulty breathing	10	0	8	2	4	6	5	1	3	7	Very Easy	Somewhat Easy	Somewhat Easy	Somewhat hard	Very Hard	Very Hard	Somewhat hard	Somewhat Easy	Not Sure	Very Hard	Very Hard	Somewhat hard	Somewhat Easy	Strongly agree	Disagree
25-34	Female		Nurse		Yes	March 26th, 2020 or later	Yes	Yes	Official Government/International Websites (e.g. MoH, DoH, WHO, CDC, etc.)		0	It has increased and is now at _____ per week				Airborne Transmission (e.g. sneezing, coughing),Direct contact of bodily fluids with infected persons (e.g. saliva)	7-14 days	Severe disease which can be fatal in certain cases	45%	Headache,Fever,Dry Cough,Sore throat,Runny nose or nasal congestions,New loss of Taste and/or Smell,Shortness of breath or difficulty breathing,Diarrhea,Muscle or body aches,Fatigue or malaise	Pneumonia,Respiratory Failure,Death	Supportive Care	Hand hygiene,Covering nose and mouth when coughing,Freezing food that may be contaminted,Avoiding places where a large number of people are gathering,Avoiding sick contacts	Headache,Fever,Dry Cough,New loss of Taste and/or Smell,Shortness of breath or difficulty breathing	17	16	14	1	2	4	3	5	6	7	Very Easy	Somewhat Easy	Not Sure	Somewhat hard	Not Sure	Not Sure	Not Sure	Somewhat Easy	Somewhat Easy	Somewhat Easy	Somewhat Easy	Somewhat Easy	Somewhat Easy	Agree	Disagree
18-24	Male		Nurse		Yes	Before March 26th, 2020 (Date of first confirmed Somali case of COVID-19)	Yes	Yes	News, Media (e.g. TV, Radio, Newspapers, etc.)		0	It has increased and is now at _____ per week				Airborne Transmission (e.g. sneezing, coughing),Direct contact of bodily fluids with infected persons (e.g. saliva)	7-14 days	Severe disease which can be fatal in certain cases	I don't know	Headache,Fever,Dry Cough,Sore throat,New loss of Taste and/or Smell,Shortness of breath or difficulty breathing	Pneumonia,Respiratory Failure,Death	Supportive Care	Hand hygiene,Covering nose and mouth when coughing,Avoiding places where a large number of people are gathering,Avoiding sick contacts	Fever,Dry Cough,New loss of Taste and/or Smell,Shortness of breath or difficulty breathing	10	50	4	1	2	4	3	5	6	7	Very Easy	Somewhat Easy	Somewhat Easy	Somewhat Easy	Not Sure	Not Sure	Somewhat hard	Very Easy	Somewhat Easy	Somewhat Easy	Somewhat hard	Very Easy	Not Sure	Strongly agree	Strongly agree
25-34	Male		Physician		Yes	Before March 26th, 2020 (Date of first confirmed Somali case of COVID-19)	Yes	Yes	Official Government/International Websites (e.g. MoH, DoH, WHO, CDC, etc.)		0	It has increased and is now at _____ per week				Airborne Transmission (e.g. sneezing, coughing),Direct contact of bodily fluids with infected persons (e.g. saliva)	7-14 days	Severe disease which can be fatal in certain cases	20%	Headache,Fever,Dry Cough,Sore throat,Runny nose or nasal congestions,New loss of Taste and/or Smell,Shortness of breath or difficulty breathing,Diarrhea,Muscle or body aches,Fatigue or malaise	Pneumonia,Respiratory Failure,Death	Supportive Care	Hand hygiene,Covering nose and mouth when coughing,Freezing food that may be contaminted,Avoiding places where a large number of people are gathering,Avoiding sick contacts	Headache,Fever,Dry Cough,New loss of Taste and/or Smell,Shortness of breath or difficulty breathing	15	14	8	1	3	4	2	5	6	7	Very Easy	Somewhat Easy	Not Sure	Very Easy	Not Sure	Not Sure	Not Sure	Very Easy	Very Easy	Very Easy	Very Easy	Very Easy	Very Easy	Agree	Strongly Disagree
18-24	Male		Other Healthcare Professional (Please Specify)		Yes	Before March 26th, 2020 (Date of first confirmed Somali case of COVID-19)	Yes	Yes	News, Media (e.g. TV, Radio, Newspapers, etc.),Social Media (e.g. Facebook, Twitter, WhatsApp, YouTube, Instagram, Snapchat, etc.),Family Members, Colleagues, Friends		0	It has stayed the same at _____ per week				Airborne Transmission (e.g. sneezing, coughing)	7-14 days	Severe disease which can be fatal in certain cases	20%	Fever,Dry Cough,Runny nose or nasal congestions,Shortness of breath or difficulty breathing,Muscle or body aches	Respiratory Failure	Supportive Care	Hand hygiene,Covering nose and mouth when coughing,Avoiding places where a large number of people are gathering,Avoiding sick contacts	Fever,Dry Cough,Runny nose or nasal congestions,Shortness of breath or difficulty breathing,Muscle or body aches	1	0	0	1	6	4	2	5	3	7	Somewhat Easy	Not Sure	Not Sure	Somewhat hard	Not Sure	Not Sure	Not Sure	Somewhat Easy	Not Sure	Not Sure	Not Sure	Not Sure	Not Sure	Disagree	Not Sure
25-34	Male		Physician		Yes	Before March 26th, 2020 (Date of first confirmed Somali case of COVID-19)	Yes	Yes	Informational calls/SMS		3	It has increased and is now at _____ per week				Airborne Transmission (e.g. sneezing, coughing),Direct contact of bodily fluids with infected persons (e.g. saliva)	7-14 days	Severe disease which can be fatal in certain cases	80%	Headache,Fever,Dry Cough,Sore throat,New loss of Taste and/or Smell,Shortness of breath or difficulty breathing,Fatigue or malaise	Pneumonia,Respiratory Failure,Death	Supportive Care	Hand hygiene,Covering nose and mouth when coughing,Avoiding places where a large number of people are gathering,Avoiding sick contacts	Fever,Dry Cough,Sore throat,New loss of Taste and/or Smell,Shortness of breath or difficulty breathing	100	5	2	1	2	4	3	5	6	7	Very Easy	Very Easy	Somewhat Easy	Very Easy	Somewhat hard	Not Sure	Somewhat hard	Very Easy	Somewhat Easy	Somewhat Easy	Somewhat hard	Very Easy	Very Easy	Strongly agree	Strongly agree
25-34	Male		Physician		Yes	March 26th, 2020 or later	No	Yes	Official Government/International Websites (e.g. MoH, DoH, WHO, CDC, etc.)		0	It has increased and is now at _____ per week				Airborne Transmission (e.g. sneezing, coughing)	7-21 days	Severe disease which can be fatal in certain cases	20%	Headache,Fever,Dry Cough,Sore throat,Runny nose or nasal congestions,New loss of Taste and/or Smell,Shortness of breath or difficulty breathing,Diarrhea,Muscle or body aches,Fatigue or malaise	Pneumonia,Respiratory Failure,Death	Supportive Care	Hand hygiene,Covering nose and mouth when coughing,Freezing food that may be contaminted,Avoiding places where a large number of people are gathering,Avoiding sick contacts	Headache,Fever,Dry Cough,New loss of Taste and/or Smell,Shortness of breath or difficulty breathing	7	4	3	2	3	4	1	5	6	7	Somewhat Easy	Somewhat Easy	Somewhat Easy	Not Sure	Not Sure	Not Sure	Not Sure	Somewhat Easy	Somewhat Easy	Somewhat Easy	Somewhat Easy	Somewhat Easy	Somewhat Easy	Agree	Disagree
25-34	Female		Nurse		Yes	Before March 26th, 2020 (Date of first confirmed Somali case of COVID-19)	Yes	Yes	News, Media (e.g. TV, Radio, Newspapers, etc.),Official Government/International Websites (e.g. MoH, DoH, WHO, CDC, etc.)		10	It has increased and is now at _____ per week	5			Airborne Transmission (e.g. sneezing, coughing)	7-14 days	Severe disease which can be fatal in certain cases	80%	Fever,Dry Cough,Shortness of breath or difficulty breathing,Fatigue or malaise	Pneumonia,Respiratory Failure,Death	Supportive Care	Hand hygiene,Covering nose and mouth when coughing,Avoiding places where a large number of people are gathering,Avoiding sick contacts	Fever,Dry Cough,New loss of Taste and/or Smell,Shortness of breath or difficulty breathing,Fatigue or malaise	9	0	10	2	3	4	6	1	7	5	Very Easy	Somewhat Easy	Somewhat Easy	Very Easy	Very Hard	Somewhat hard	Somewhat hard	Very Hard	Somewhat hard	Somewhat Easy	Somewhat hard	Very Hard	Very Hard	Agree	Strongly Disagree
18-24	Male		Physician		Yes	Before March 26th, 2020 (Date of first confirmed Somali case of COVID-19)	Yes	Yes	News, Media (e.g. TV, Radio, Newspapers, etc.)		5	It has increased and is now at _____ per week	40			Airborne Transmission (e.g. sneezing, coughing)	7-14 days	Severe disease which can be fatal in certain cases	80%	Headache,Fever,Dry Cough,Sore throat,Runny nose or nasal congestions,New loss of Taste and/or Smell,Shortness of breath or difficulty breathing,Muscle or body aches,Fatigue or malaise	Pneumonia,Respiratory Failure,Death	Supportive Care	Hand hygiene,Covering nose and mouth when coughing,Avoiding places where a large number of people are gathering	Headache,Fever,Dry Cough,New loss of Taste and/or Smell,Muscle or body aches	200	50	2	4	2	3	1	6	5	7	Somewhat Easy	Somewhat Easy	Somewhat hard	Very Easy	Somewhat Easy	Very Hard	Very Hard	Very Hard	Somewhat hard	Somewhat hard	Somewhat hard	Somewhat hard	Somewhat hard	Disagree	Not Sure
18-24	Female		Physician		Yes	Before March 26th, 2020 (Date of first confirmed Somali case of COVID-19)	Yes	Yes	News, Media (e.g. TV, Radio, Newspapers, etc.),Social Media (e.g. Facebook, Twitter, WhatsApp, YouTube, Instagram, Snapchat, etc.)		3	It has stayed the same at _____ per week		6		Airborne Transmission (e.g. sneezing, coughing)	7-14 days	Severe disease which can be fatal in certain cases	20%	Headache,Fever,Skin Rash,Dry Cough,Sore throat,New loss of Taste and/or Smell	Pneumonia,Respiratory Failure,Death	Antiviral Therapy	Hand hygiene,Covering nose and mouth when coughing,Freezing food that may be contaminted,Avoiding places where a large number of people are gathering,Avoiding sick contacts	Headache	1	2	3	4	2	1	5	3	6	7	Very Hard	Very Hard	Somewhat Easy	Very Hard	Somewhat Easy	Very Hard	Somewhat hard	Not Sure	Not Sure	Somewhat hard	Not Sure	Very Hard	Not Sure	Agree	Disagree
18-24	Female		Community Health Worker		Yes	Before March 26th, 2020 (Date of first confirmed Somali case of COVID-19)	Yes	Yes	News, Media (e.g. TV, Radio, Newspapers, etc.),Social Media (e.g. Facebook, Twitter, WhatsApp, YouTube, Instagram, Snapchat, etc.),Official Government/International Websites (e.g. MoH, DoH, WHO, CDC, etc.),Family Members, Colleagues, Friends,Non-Governmental Organizations (NGOs),Local or Community Leaders,Journals		0	It has increased and is now at _____ per week				Airborne Transmission (e.g. sneezing, coughing),Fecal-Oral Mode of Transmission	2-14 days	Always fatal	45%	Headache,Fever,Dry Cough,Sore throat,Runny nose or nasal congestions,New loss of Taste and/or Smell,Shortness of breath or difficulty breathing,Diarrhea,Muscle or body aches,Fatigue or malaise	Pneumonia,Respiratory Failure,Death	Supportive Care	Hand hygiene,Covering nose and mouth when coughing,Avoiding places where a large number of people are gathering,Avoiding sick contacts	Fever,Dry Cough,Runny nose or nasal congestions,New loss of Taste and/or Smell,Shortness of breath or difficulty breathing	22	0	0	1	5	2	7	4	3	6	Very Easy	Somewhat Easy	Somewhat Easy	Somewhat Easy	Very Hard	Very Hard	Very Easy	Somewhat Easy	Somewhat hard	Very Hard	Very Hard	Very Hard	Very Hard	Strongly Disagree	Strongly Disagree
25-34	Female		Nurse		Yes	Before March 26th, 2020 (Date of first confirmed Somali case of COVID-19)	Yes	Yes	News, Media (e.g. TV, Radio, Newspapers, etc.)		1	It has increased and is now at _____ per week				Airborne Transmission (e.g. sneezing, coughing)	2-14 days	Mild disease; always curable	55%	Fever,Dry Cough,New loss of Taste and/or Smell,Shortness of breath or difficulty breathing,Muscle or body aches	Pneumonia,Respiratory Failure	Supportive Care	Hand hygiene	Fever,Dry Cough,New loss of Taste and/or Smell,Shortness of breath or difficulty breathing,Muscle or body aches	2	1	1	1	2	3	4	5	6	7	Very Hard	Somewhat hard	Somewhat hard	Not Sure	Not Sure	Somewhat Easy	Very Easy	Somewhat Easy	Somewhat Easy	Somewhat Easy	Not Sure	Somewhat Easy	Very Easy	Not Sure	Strongly agree
18-24	Male		Other Healthcare Professional (Please Specify)		Yes	Before March 26th, 2020 (Date of first confirmed Somali case of COVID-19)	Yes	Yes	News, Media (e.g. TV, Radio, Newspapers, etc.)		1	It has increased and is now at _____ per week				Airborne Transmission (e.g. sneezing, coughing)	2-14 days	Mild disease; always curable	55%	Fever,Dry Cough,New loss of Taste and/or Smell,Shortness of breath or difficulty breathing,Muscle or body aches	Pneumonia,Respiratory Failure	Supportive Care	Hand hygiene	Fever,Dry Cough,New loss of Taste and/or Smell,Shortness of breath or difficulty breathing	2	1	1	1	2	4	5	3	6	7	Very Hard	Very Hard	Not Sure	Somewhat hard	Very Easy	Somewhat Easy	Very Easy	Not Sure	Somewhat Easy	Very Hard	Not Sure	Somewhat Easy	Somewhat Easy	Strongly agree	Agree
35-44	Male		Physician		Yes	Before March 26th, 2020 (Date of first confirmed Somali case of COVID-19)	Yes	Yes	Social Media (e.g. Facebook, Twitter, WhatsApp, YouTube, Instagram, Snapchat, etc.)		2	It has increased and is now at _____ per week				Airborne Transmission (e.g. sneezing, coughing)	2-14 days	Mild disease; always curable	55%	Fever,Dry Cough,New loss of Taste and/or Smell,Shortness of breath or difficulty breathing,Muscle or body aches	Pneumonia,Respiratory Failure	Supportive Care	Hand hygiene	Fever,Dry Cough,New loss of Taste and/or Smell,Shortness of breath or difficulty breathing,Muscle or body aches	1	3	1	1	2	4	5	3	6	7	Somewhat hard	Very Hard	Very Hard	Not Sure	Very Easy	Somewhat hard	Somewhat hard	Somewhat hard	Somewhat hard	Somewhat hard	Not Sure	Somewhat Easy	Very Easy	Strongly agree	Strongly agree
25-34	Female		Midwife		Yes	I'm Not Sure	Yes	Yes	News, Media (e.g. TV, Radio, Newspapers, etc.)		70	It has increased and is now at _____ per week	90			Airborne Transmission (e.g. sneezing, coughing)	7-14 days	Mild disease; always curable	20%	Headache,Fever,Dry Cough,New loss of Taste and/or Smell,Shortness of breath or difficulty breathing,Diarrhea	Respiratory Failure	Supportive Care	Hand hygiene,Covering nose and mouth when coughing,Avoiding places where a large number of people are gathering,Avoiding sick contacts	Headache,Fever,Sore throat,New loss of Taste and/or Smell,Shortness of breath or difficulty breathing	90	50	150	1	3	6	2	7	4	5	Very Hard	Not Sure	Very Hard	Somewhat hard	Very Hard	Very Hard	Very Easy	Very Hard	Very Hard	Somewhat hard	Not Sure	Somewhat Easy	Not Sure	Disagree	Agree
18-24	Male		Physician		Yes	I'm Not Sure	Yes	No	News, Media (e.g. TV, Radio, Newspapers, etc.),Local or Community Leaders		2	It has stayed the same at _____ per week				Airborne Transmission (e.g. sneezing, coughing)	7-14 days	I don't know	I don't know	New loss of Taste and/or Smell,Shortness of breath or difficulty breathing,Diarrhea,Fatigue or malaise	Death	Supportive Care	Covering nose and mouth when coughing,Avoiding places where a large number of people are gathering,Avoiding sick contacts	Runny nose or nasal congestions,New loss of Taste and/or Smell,Shortness of breath or difficulty breathing,Diarrhea	1	10	6	1	4	3	2	6	5	7	Very Hard	Somewhat hard	Very Hard	Somewhat hard	Somewhat Easy	Very Easy	Very Hard	Not Sure	Very Hard	Very Easy	Somewhat Easy	Very Easy	Very Easy	Agree	Disagree
18-24	Male		Pharmacist		Yes	Before March 26th, 2020 (Date of first confirmed Somali case of COVID-19)	Yes	Yes	Social Media (e.g. Facebook, Twitter, WhatsApp, YouTube, Instagram, Snapchat, etc.)		2	It has increased and is now at _____ per week				Airborne Transmission (e.g. sneezing, coughing)	2-14 days	Mild disease; always curable	45%	Fever,Dry Cough,New loss of Taste and/or Smell,Shortness of breath or difficulty breathing	Pneumonia,Respiratory Failure	Supportive Care	Hand hygiene	Fever,Dry Cough,New loss of Taste and/or Smell,Shortness of breath or difficulty breathing,Muscle or body aches	3	1	2	1	2	3	4	5	6	7	Somewhat hard	Very Hard	Very Hard	Very Hard	Somewhat Easy	Very Easy	Very Hard	Not Sure	Somewhat hard	Not Sure	Somewhat Easy	Very Easy	Somewhat hard	Strongly agree	Strongly agree
25-34	Male		Pharmacist		Yes	Before March 26th, 2020 (Date of first confirmed Somali case of COVID-19)	Yes	Yes	Social Media (e.g. Facebook, Twitter, WhatsApp, YouTube, Instagram, Snapchat, etc.)		1	It has increased and is now at _____ per week				Airborne Transmission (e.g. sneezing, coughing)	2-14 days	Severe disease which can be fatal in certain cases	55%	Fever,Dry Cough,New loss of Taste and/or Smell,Shortness of breath or difficulty breathing,Muscle or body aches	Pneumonia,Respiratory Failure	Supportive Care	Hand hygiene	Fever,Dry Cough,New loss of Taste and/or Smell,Shortness of breath or difficulty breathing,Muscle or body aches	1	1	2	1	2	3	4	5	6	7	Very Hard	Very Hard	Very Hard	Very Hard	Somewhat hard	Very Easy	Very Easy	Somewhat hard	Very Hard	Not Sure	Somewhat Easy	Somewhat Easy	Very Easy	Strongly agree	Agree
18-24	Female		Community Health Worker		Yes	Before March 26th, 2020 (Date of first confirmed Somali case of COVID-19)	Yes	Yes	Social Media (e.g. Facebook, Twitter, WhatsApp, YouTube, Instagram, Snapchat, etc.)		2	It has increased and is now at _____ per week				Airborne Transmission (e.g. sneezing, coughing)	2-14 days	Mild disease; always curable	45%	Fever,Dry Cough,New loss of Taste and/or Smell,Shortness of breath or difficulty breathing	Pneumonia,Respiratory Failure	Supportive Care	Hand hygiene	Fever,Dry Cough,New loss of Taste and/or Smell,Shortness of breath or difficulty breathing,Muscle or body aches	3	1	1	1	2	3	4	5	6	7	Very Hard	Very Hard	Very Hard	Very Hard	Not Sure	Somewhat Easy	Very Easy	Not Sure	Very Easy	Not Sure	Somewhat hard	Very Easy	Not Sure	Strongly agree	Agree
25-34	Male		Other Healthcare Professional (Please Specify)		Yes	Before March 26th, 2020 (Date of first confirmed Somali case of COVID-19)	Yes	Yes	Social Media (e.g. Facebook, Twitter, WhatsApp, YouTube, Instagram, Snapchat, etc.)		2	It has increased and is now at _____ per week				Direct contact of bodily fluids with infected persons (e.g. saliva)	2-14 days	Mild disease; always curable	20%	Shortness of breath or difficulty breathing	Pneumonia	Supportive Care	Hand hygiene,Covering nose and mouth when coughing,Freezing food that may be contaminted,Avoiding places where a large number of people are gathering,Avoiding sick contacts	Dry Cough,Runny nose or nasal congestions,New loss of Taste and/or Smell,Shortness of breath or difficulty breathing,Muscle or body aches	3	2	5	5	3	4	6	2	1	7	Somewhat hard	Very Hard	Very Hard	Very Easy	Very Easy	Very Hard	Somewhat hard	Somewhat hard	Very Hard	Very Hard	Not Sure	Very Hard	Very Hard	Strongly Disagree	Disagree
18-24	Male		Pharmacist		Yes	Before March 26th, 2020 (Date of first confirmed Somali case of COVID-19)	Yes	Yes	News, Media (e.g. TV, Radio, Newspapers, etc.),Informational calls/SMS,Social Media (e.g. Facebook, Twitter, WhatsApp, YouTube, Instagram, Snapchat, etc.),Official Government/International Websites (e.g. MoH, DoH, WHO, CDC, etc.),Family Members, Colleagues, Friends		60	It has increased and is now at _____ per week				Airborne Transmission (e.g. sneezing, coughing),Direct contact of bodily fluids with infected persons (e.g. saliva),Waterborne Transmission	2-7 days	Mild disease; always curable	20%	Headache,Fever,Skin Rash,Dry Cough,Wet Cough or sputum/mucus production	Pneumonia,Respiratory Failure	Supportive Care	Hand hygiene,Covering nose and mouth when coughing	Headache,Fever,New loss of Taste and/or Smell,Shortness of breath or difficulty breathing,Diarrhea	40	30	45	2	4	6	5	3	1	7	Very Hard	Very Hard	Somewhat hard	Somewhat Easy	Somewhat Easy	Very Easy	Somewhat Easy	Very Hard	Somewhat hard	Not Sure	Very Easy	Somewhat hard	Not Sure	Strongly Disagree	Strongly Disagree
25-34	Male		Community Health Worker		Yes	March 26th, 2020 or later	Yes	Yes	Social Media (e.g. Facebook, Twitter, WhatsApp, YouTube, Instagram, Snapchat, etc.)		0	It has increased and is now at _____ per week				Airborne Transmission (e.g. sneezing, coughing),Direct contact of bodily fluids with infected persons (e.g. saliva)	7-14 days	Severe disease which can be fatal in certain cases	45%	Headache,Fever,Skin Rash,Dry Cough,Wet Cough or sputum/mucus production,Sore throat,Runny nose or nasal congestions,New loss of Taste and/or Smell,Shortness of breath or difficulty breathing,Muscle or body aches,Fatigue or malaise	Death	Supportive Care	Hand hygiene,Covering nose and mouth when coughing,Avoiding places where a large number of people are gathering,Avoiding sick contacts	Headache,Fever,Dry Cough,New loss of Taste and/or Smell,Shortness of breath or difficulty breathing	58	37	25	7	1	3	2	5	4	6	Somewhat Easy	Somewhat Easy	Somewhat Easy	Somewhat Easy	Somewhat hard	Very Easy	Somewhat hard	Somewhat Easy	Not Sure	Not Sure	Somewhat Easy	Somewhat hard	Somewhat hard	Agree	Agree
18-24	Male		Pharmacist		Yes	Before March 26th, 2020 (Date of first confirmed Somali case of COVID-19)	Yes	Yes	News, Media (e.g. TV, Radio, Newspapers, etc.),Informational calls/SMS,Social Media (e.g. Facebook, Twitter, WhatsApp, YouTube, Instagram, Snapchat, etc.),Journals		5	It has increased and is now at _____ per week	100			Airborne Transmission (e.g. sneezing, coughing),Direct contact of bodily fluids with infected persons (e.g. saliva),Fecal-Oral Mode of Transmission	7-14 days	Mild disease; always curable	55%	Fever,Dry Cough,Sore throat,New loss of Taste and/or Smell,Shortness of breath or difficulty breathing,Fatigue or malaise	Respiratory Failure,Death	Supportive Care	Hand hygiene,Covering nose and mouth when coughing,Avoiding places where a large number of people are gathering,Avoiding sick contacts	Fever,Dry Cough,Sore throat,New loss of Taste and/or Smell,Shortness of breath or difficulty breathing	3	0	150	2	3	6	4	1	5	7	Very Easy	Somewhat Easy	Somewhat Easy	Somewhat Easy	Somewhat hard	Somewhat hard	Somewhat hard	Very Hard	Somewhat Easy	Very Easy	Somewhat Easy	Very Easy	Very Easy	Strongly Disagree	Disagree
25-34	Male		Physician		Yes	I'm Not Sure	Yes	Yes	Informational calls/SMS		3	It has decreased and is now at _____ per week				Airborne Transmission (e.g. sneezing, coughing),Direct contact of bodily fluids with infected persons (e.g. saliva),Waterborne Transmission,Fecal-Oral Mode of Transmission	2-14 days	Severe disease which can be fatal in certain cases	80%	Fever,Dry Cough,Muscle or body aches,Fatigue or malaise	Pneumonia,Respiratory Failure,Death	Supportive Care	Hand hygiene,Covering nose and mouth when coughing,Freezing food that may be contaminted,Avoiding places where a large number of people are gathering,Avoiding sick contacts	Fever,Dry Cough,Sore throat,New loss of Taste and/or Smell,Fatigue or malaise	20	155	177	1	7	2	6	3	4	5	Very Easy	Somewhat Easy	Somewhat hard	Somewhat Easy	Somewhat hard	Not Sure	Not Sure	Somewhat Easy	Somewhat Easy	Somewhat Easy	Somewhat Easy	Somewhat hard	Very Easy	Agree	Agree
25-34	Female		Midwife		Yes	Before March 26th, 2020 (Date of first confirmed Somali case of COVID-19)	Yes	Yes	Social Media (e.g. Facebook, Twitter, WhatsApp, YouTube, Instagram, Snapchat, etc.)		0	It has increased and is now at _____ per week				Airborne Transmission (e.g. sneezing, coughing)	2-7 days	Severe disease which can be fatal in certain cases	80%	Headache,Dry Cough,Sore throat,New loss of Taste and/or Smell,Shortness of breath or difficulty breathing	Pneumonia,Respiratory Failure,Death	Supportive Care	Hand hygiene,Covering nose and mouth when coughing,Freezing food that may be contaminted,Avoiding places where a large number of people are gathering,Avoiding sick contacts	Headache,Fever,Dry Cough,New loss of Taste and/or Smell,Shortness of breath or difficulty breathing	11	10	5	1	2	4	3	5	6	7	Very Easy	Somewhat Easy	Not Sure	Somewhat Easy	Not Sure	Not Sure	Not Sure	Somewhat Easy	Somewhat Easy	Very Easy	Somewhat Easy	Somewhat Easy	Very Easy	Agree	Disagree
25-34	Male		Nurse		Yes	Before March 26th, 2020 (Date of first confirmed Somali case of COVID-19)	Yes	Yes	Social Media (e.g. Facebook, Twitter, WhatsApp, YouTube, Instagram, Snapchat, etc.)		2	It has increased and is now at _____ per week				Airborne Transmission (e.g. sneezing, coughing)	2-14 days	Severe disease which can be fatal in certain cases	45%	Fever,Dry Cough,Shortness of breath or difficulty breathing	Respiratory Failure	Supportive Care	Hand hygiene,Covering nose and mouth when coughing,Avoiding places where a large number of people are gathering,Avoiding sick contacts	Headache,Fever,Dry Cough,New loss of Taste and/or Smell,Shortness of breath or difficulty breathing	3	20	5	3	1	2	4	7	5	6	Very Hard	Somewhat hard	Somewhat Easy	Very Hard	Somewhat Easy	Not Sure	Very Hard	Not Sure	Very Hard	Somewhat Easy	Very Hard	Somewhat hard	Very Hard	Strongly Disagree	Agree
18-24	Female		Other Healthcare Professional (Please Specify)	medical student	Yes	Before March 26th, 2020 (Date of first confirmed Somali case of COVID-19)	No	Yes	Social Media (e.g. Facebook, Twitter, WhatsApp, YouTube, Instagram, Snapchat, etc.)		0	It has increased and is now at _____ per week				Airborne Transmission (e.g. sneezing, coughing),Direct contact of bodily fluids with infected persons (e.g. saliva)	2-14 days	Severe disease which can be fatal in certain cases	20%	Headache,Fever,Dry Cough,Sore throat,New loss of Taste and/or Smell,Shortness of breath or difficulty breathing,Muscle or body aches,Fatigue or malaise	Pneumonia,Respiratory Failure,Death	Supportive Care	Hand hygiene,Covering nose and mouth when coughing,Freezing food that may be contaminted,Avoiding places where a large number of people are gathering,Avoiding sick contacts	Headache,Fever,Dry Cough,New loss of Taste and/or Smell,Shortness of breath or difficulty breathing	5	5	5	1	3	4	2	5	6	7	Very Easy	Somewhat Easy	Not Sure	Somewhat Easy	Not Sure	Not Sure	Not Sure	Somewhat Easy	Somewhat Easy	Somewhat Easy	Somewhat Easy	Somewhat Easy	Somewhat Easy	Agree	Disagree
18-24	Male		Pharmacist		Yes	March 26th, 2020 or later	Yes	Yes	News, Media (e.g. TV, Radio, Newspapers, etc.),Social Media (e.g. Facebook, Twitter, WhatsApp, YouTube, Instagram, Snapchat, etc.),Official Government/International Websites (e.g. MoH, DoH, WHO, CDC, etc.)		10	It has increased and is now at _____ per week				Airborne Transmission (e.g. sneezing, coughing),Direct contact of bodily fluids with infected persons (e.g. saliva),Fecal-Oral Mode of Transmission	2-14 days	Mild disease; always curable	55%	Headache,Fever,Skin Rash,Dry Cough,Wet Cough or sputum/mucus production,Fatigue or malaise	Pneumonia	Supportive Care	Hand hygiene,Avoiding places where a large number of people are gathering	Headache,Fever,Dry Cough,New loss of Taste and/or Smell,Shortness of breath or difficulty breathing	37	40	73	2	4	7	5	6	3	1	Very Hard	Not Sure	Somewhat hard	Somewhat hard	Very Easy	Very Hard	Somewhat Easy	Very Hard	Very Easy	Very Easy	Very Easy	Somewhat hard	Not Sure	Disagree	Strongly Disagree
18-24	Female		Nurse		Yes	Before March 26th, 2020 (Date of first confirmed Somali case of COVID-19)	Yes	Yes	News, Media (e.g. TV, Radio, Newspapers, etc.),Social Media (e.g. Facebook, Twitter, WhatsApp, YouTube, Instagram, Snapchat, etc.)		0	It has increased and is now at _____ per week				Airborne Transmission (e.g. sneezing, coughing)	7-14 days	Severe disease which can be fatal in certain cases	80%	Headache,Fever,Dry Cough,Sore throat,New loss of Taste and/or Smell,Shortness of breath or difficulty breathing	Respiratory Failure	Supportive Care	Hand hygiene,Covering nose and mouth when coughing,Avoiding places where a large number of people are gathering,Avoiding sick contacts	Headache,Fever,Dry Cough,New loss of Taste and/or Smell,Shortness of breath or difficulty breathing	14	10	7	1	3	4	2	5	6	7	Very Easy	Somewhat Easy	Somewhat Easy	Not Sure	Not Sure	Not Sure	Not Sure	Somewhat Easy	Somewhat Easy	Very Easy	Somewhat Easy	Somewhat Easy	Very Easy	Agree	Strongly Disagree
18-24	Female		Other Healthcare Professional (Please Specify)	medical student	Yes	Before March 26th, 2020 (Date of first confirmed Somali case of COVID-19)	Yes	No	Social Media (e.g. Facebook, Twitter, WhatsApp, YouTube, Instagram, Snapchat, etc.),Official Government/International Websites (e.g. MoH, DoH, WHO, CDC, etc.)		0	It has increased and is now at _____ per week				Airborne Transmission (e.g. sneezing, coughing)	7-14 days	Severe disease which can be fatal in certain cases	55%	Headache,Fever,Dry Cough,Sore throat,New loss of Taste and/or Smell,Shortness of breath or difficulty breathing,Fatigue or malaise	Pneumonia,Respiratory Failure,Death	Supportive Care	Hand hygiene,Covering nose and mouth when coughing,Avoiding places where a large number of people are gathering,Avoiding sick contacts	Headache,Fever,Dry Cough,New loss of Taste and/or Smell,Shortness of breath or difficulty breathing	6	4	0	1	3	4	2	5	6	7	Very Easy	Somewhat Easy	Not Sure	Very Easy	Not Sure	Not Sure	Not Sure	Very Easy	Very Easy	Very Easy	Very Easy	Very Easy	Very Easy	Agree	Disagree
18-24	Female		Other Healthcare Professional (Please Specify)	medical student	Yes	March 26th, 2020 or later	No	Yes	Social Media (e.g. Facebook, Twitter, WhatsApp, YouTube, Instagram, Snapchat, etc.)		0	It has increased and is now at _____ per week				Airborne Transmission (e.g. sneezing, coughing)	7-14 days	Severe disease which can be fatal in certain cases	80%	Headache,Fever,Dry Cough,Sore throat,New loss of Taste and/or Smell,Shortness of breath or difficulty breathing,Muscle or body aches	Respiratory Failure	Supportive Care	Hand hygiene,Covering nose and mouth when coughing,Avoiding places where a large number of people are gathering,Avoiding sick contacts	Headache,Fever,Dry Cough,New loss of Taste and/or Smell,Shortness of breath or difficulty breathing	10	0	0	1	3	4	2	5	6	7	Very Easy	Not Sure	Not Sure	Somewhat Easy	Not Sure	Not Sure	Not Sure	Not Sure	Not Sure	Not Sure	Not Sure	Not Sure	Not Sure	Not Sure	Not Sure
25-34	Male		Dentist		Yes	March 26th, 2020 or later	Yes	Yes	News, Media (e.g. TV, Radio, Newspapers, etc.),Social Media (e.g. Facebook, Twitter, WhatsApp, YouTube, Instagram, Snapchat, etc.),Official Government/International Websites (e.g. MoH, DoH, WHO, CDC, etc.)		0	It has increased and is now at _____ per week				Airborne Transmission (e.g. sneezing, coughing),Direct contact of bodily fluids with infected persons (e.g. saliva)	2-14 days	Severe disease which can be fatal in certain cases	20%	Headache,Fever,Dry Cough,Sore throat,New loss of Taste and/or Smell,Shortness of breath or difficulty breathing,Fatigue or malaise	Pneumonia,Respiratory Failure,Death	Supportive Care	Hand hygiene,Covering nose and mouth when coughing,Avoiding places where a large number of people are gathering,Avoiding sick contacts	Headache,Fever,Dry Cough,New loss of Taste and/or Smell,Shortness of breath or difficulty breathing	11	0	0	1	3	4	2	5	6	7	Very Easy	Somewhat Easy	Not Sure	Somewhat Easy	Not Sure	Not Sure	Not Sure	Somewhat Easy	Somewhat Easy	Somewhat Easy	Somewhat Easy	Somewhat Easy	Somewhat Easy	Agree	Disagree
18-24	Male		Physician		Yes	Before March 26th, 2020 (Date of first confirmed Somali case of COVID-19)	Yes	Yes	Official Government/International Websites (e.g. MoH, DoH, WHO, CDC, etc.)		0	It has increased and is now at _____ per week	0			Airborne Transmission (e.g. sneezing, coughing)	7-14 days	Mild disease; always curable	80%	Headache,Fever,Wet Cough or sputum/mucus production,Sore throat,Runny nose or nasal congestions,New loss of Taste and/or Smell,Shortness of breath or difficulty breathing	Respiratory Failure,Death	Supportive Care	Hand hygiene,Covering nose and mouth when coughing,Avoiding places where a large number of people are gathering,Avoiding sick contacts	New loss of Taste and/or Smell,Shortness of breath or difficulty breathing	2	1	0	1	3	5	4	2	7	6	Somewhat Easy	Somewhat hard	Somewhat hard	Somewhat hard	Very Hard	Somewhat hard	Somewhat hard	Somewhat hard	Somewhat hard	Somewhat hard	Somewhat hard	Somewhat hard	Somewhat Easy	Disagree	Disagree
25-34	Female		Midwife		Yes	I'm Not Sure	Yes	Yes	Non-Governmental Organizations (NGOs)		200	It has increased and is now at _____ per week	100			Airborne Transmission (e.g. sneezing, coughing),Direct contact of bodily fluids with infected persons (e.g. saliva)	7-14 days	Severe disease which can be fatal in certain cases	20%	Fever,Dry Cough,Sore throat,Runny nose or nasal congestions,New loss of Taste and/or Smell,Shortness of breath or difficulty breathing,Diarrhea,Muscle or body aches	Pneumonia	Antiviral Therapy	Hand hygiene,Covering nose and mouth when coughing,Avoiding sick contacts	Fever,Dry Cough,Sore throat,New loss of Taste and/or Smell,Shortness of breath or difficulty breathing	80	70	40	1	3	5	4	2	7	6	Very Easy	Somewhat Easy	Somewhat hard	Somewhat Easy	Somewhat Easy	Somewhat hard	Somewhat hard	Somewhat Easy	Not Sure	Very Easy	Somewhat Easy	Very Easy	Very Easy	Agree	Agree
65+	Female		Midwife		Yes	I'm Not Sure	Yes	Yes	Official Government/International Websites (e.g. MoH, DoH, WHO, CDC, etc.)		60	It has increased and is now at _____ per week	45			Airborne Transmission (e.g. sneezing, coughing),Direct contact of bodily fluids with infected persons (e.g. saliva)	7-21 days	Severe disease which can be fatal in certain cases	55%	Headache,Fever,Dry Cough,Sore throat,New loss of Taste and/or Smell,Shortness of breath or difficulty breathing	Respiratory Failure	Supportive Care	Hand hygiene,Covering nose and mouth when coughing,Avoiding places where a large number of people are gathering,Avoiding sick contacts	Fever,Dry Cough,Sore throat,New loss of Taste and/or Smell,Shortness of breath or difficulty breathing	70	30	10	1	2	5	6	3	7	4	Very Easy	Not Sure	Somewhat Easy	Somewhat Easy	Somewhat hard	Very Hard	Very Hard	Somewhat Easy	Somewhat hard	Somewhat Easy	Somewhat hard	Somewhat Easy	Very Easy	Agree	Agree
18-24	Male		Community Health Worker		Yes	Before March 26th, 2020 (Date of first confirmed Somali case of COVID-19)	Yes	Yes	Social Media (e.g. Facebook, Twitter, WhatsApp, YouTube, Instagram, Snapchat, etc.),Official Government/International Websites (e.g. MoH, DoH, WHO, CDC, etc.)		2	It has increased and is now at _____ per week	100			Airborne Transmission (e.g. sneezing, coughing),Direct contact of bodily fluids with infected persons (e.g. saliva)	2-14 days	Severe disease which can be fatal in certain cases	80%	Headache,Fever,Dry Cough,Sore throat,New loss of Taste and/or Smell,Shortness of breath or difficulty breathing,Diarrhea,Muscle or body aches,Fatigue or malaise	Pneumonia,Respiratory Failure,Death	Supportive Care	Hand hygiene,Covering nose and mouth when coughing,Avoiding places where a large number of people are gathering,Avoiding sick contacts	Fever,Dry Cough,New loss of Taste and/or Smell,Shortness of breath or difficulty breathing	330	330	230	1	4	5	6	3	2	7	Very Easy	Somewhat Easy	Not Sure	Somewhat Easy	Somewhat hard	Very Hard	Very Hard	Not Sure	Very Hard	Somewhat hard	Somewhat Easy	Very Easy	Very Easy	Agree	Not Sure
18-24	Male		Physician		Yes	March 26th, 2020 or later	Yes	Yes	News, Media (e.g. TV, Radio, Newspapers, etc.)		0	It has increased and is now at _____ per week	100			Airborne Transmission (e.g. sneezing, coughing)	2-14 days	Severe disease which can be fatal in certain cases	55%	Headache,Fever,Skin Rash,Dry Cough,Sore throat,Runny nose or nasal congestions,Shortness of breath or difficulty breathing	Respiratory Failure	Supportive Care	Hand hygiene,Covering nose and mouth when coughing,Avoiding places where a large number of people are gathering,Avoiding sick contacts	Fever,Dry Cough,Sore throat,New loss of Taste and/or Smell,Shortness of breath or difficulty breathing	5	1000	1	1	2	3	4	5	6	7	Very Hard	Very Hard	Very Hard	Very Hard	Very Hard	Very Hard	Very Hard	Very Hard	Very Hard	Very Hard	Very Hard	Very Hard	Very Hard	Strongly Disagree	Strongly Disagree
25-34	Male		Physician		Yes	March 26th, 2020 or later	Yes	Yes	Informational calls/SMS,Social Media (e.g. Facebook, Twitter, WhatsApp, YouTube, Instagram, Snapchat, etc.)		0	It has increased and is now at _____ per week	10			Airborne Transmission (e.g. sneezing, coughing)	2-14 days	Severe disease which can be fatal in certain cases	55%	Fever,New loss of Taste and/or Smell,Shortness of breath or difficulty breathing	Respiratory Failure	Supportive Care	Hand hygiene,Covering nose and mouth when coughing,Avoiding places where a large number of people are gathering,Avoiding sick contacts	Fever,Dry Cough,Runny nose or nasal congestions,New loss of Taste and/or Smell,Shortness of breath or difficulty breathing	1	0	0	1	4	6	3	2	5	7	Very Hard	Somewhat hard	Very Easy	Somewhat Easy	Very Hard	Not Sure	Not Sure	Not Sure	Not Sure	Not Sure	Somewhat hard	Not Sure	Not Sure	Agree	Not Sure
35-44	Male		Pharmacist		Yes	March 26th, 2020 or later	Yes	No	Non-Governmental Organizations (NGOs)		56	It has increased and is now at _____ per week	20			Airborne Transmission (e.g. sneezing, coughing),Direct contact of bodily fluids with infected persons (e.g. saliva)	I don't know	Mild disease; always curable	55%	Headache,Fever,Dry Cough,Sore throat,New loss of Taste and/or Smell,Shortness of breath or difficulty breathing	Respiratory Failure	I don't know	Hand hygiene,Covering nose and mouth when coughing,Avoiding places where a large number of people are gathering,Avoiding sick contacts	Fever,Dry Cough,New loss of Taste and/or Smell,Shortness of breath or difficulty breathing,Muscle or body aches	45	23	8	1	2	3	6	4	7	5	Somewhat Easy	Somewhat Easy	Somewhat Easy	Somewhat hard	Somewhat hard	Somewhat hard	Very Hard	Somewhat Easy	Somewhat hard	Somewhat Easy	Very Hard	Somewhat Easy	Somewhat Easy	Agree	Agree
25-34	Male		Dentist		Yes	I'm Not Sure	Yes	Yes	News, Media (e.g. TV, Radio, Newspapers, etc.)		100	It has increased and is now at _____ per week	20			Airborne Transmission (e.g. sneezing, coughing)	7-14 days	Severe disease which can be fatal in certain cases	45%	Headache,Fever,Dry Cough,Sore throat,New loss of Taste and/or Smell,Shortness of breath or difficulty breathing,Diarrhea,Muscle or body aches,Fatigue or malaise	Death	I don't know	Hand hygiene,Covering nose and mouth when coughing,Avoiding places where a large number of people are gathering,Avoiding sick contacts	Headache,Fever,New loss of Taste and/or Smell,Shortness of breath or difficulty breathing,Muscle or body aches	10	5	2	1	2	3	4	5	6	7	Somewhat Easy	Not Sure	Not Sure	Somewhat Easy	Somewhat hard	Somewhat hard	Very Hard	Somewhat Easy	Somewhat hard	Very Easy	Somewhat hard	Somewhat Easy	Very Easy	Agree	Not Sure
18-24	Female		Nurse		Yes	March 26th, 2020 or later	Yes	Yes	Social Media (e.g. Facebook, Twitter, WhatsApp, YouTube, Instagram, Snapchat, etc.)		0	It has increased and is now at _____ per week				Airborne Transmission (e.g. sneezing, coughing)	7-14 days	Mild disease; always curable	80%	Headache,Fever,Dry Cough,Sore throat,Runny nose or nasal congestions,New loss of Taste and/or Smell,Shortness of breath or difficulty breathing,Muscle or body aches,Fatigue or malaise	Pneumonia,Respiratory Failure	Supportive Care	Hand hygiene,Covering nose and mouth when coughing,Avoiding places where a large number of people are gathering,Avoiding sick contacts	Headache,Fever,Dry Cough,New loss of Taste and/or Smell,Shortness of breath or difficulty breathing	0	0	0	1	3	4	2	5	6	7	Very Easy	Somewhat hard	Somewhat hard	Very Easy	Somewhat hard	Somewhat hard	Somewhat hard	Not Sure	Not Sure	Not Sure	Somewhat hard	Somewhat hard	Somewhat hard	Agree	Not Sure
18-24	Female		Nurse		Yes	Before March 26th, 2020 (Date of first confirmed Somali case of COVID-19)	Yes	Yes	Social Media (e.g. Facebook, Twitter, WhatsApp, YouTube, Instagram, Snapchat, etc.)		1	It has increased and is now at _____ per week				Airborne Transmission (e.g. sneezing, coughing)	2-14 days	Severe disease which can be fatal in certain cases	45%	Fever,Dry Cough,New loss of Taste and/or Smell,Shortness of breath or difficulty breathing,Muscle or body aches	Pneumonia,Respiratory Failure	Supportive Care	Hand hygiene	Fever,Dry Cough,New loss of Taste and/or Smell,Shortness of breath or difficulty breathing,Muscle or body aches	3	1	2	1	3	2	4	5	6	7	Very Hard	Very Hard	Very Hard	Very Hard	Not Sure	Somewhat Easy	Somewhat Easy	Somewhat Easy	Very Hard	Not Sure	Very Hard	Somewhat Easy	Somewhat Easy	Strongly agree	Agree
35-44	Male		Physician		Yes	Before March 26th, 2020 (Date of first confirmed Somali case of COVID-19)	Yes	Yes	Official Government/International Websites (e.g. MoH, DoH, WHO, CDC, etc.)		0	It has increased and is now at _____ per week				Airborne Transmission (e.g. sneezing, coughing),Direct contact of bodily fluids with infected persons (e.g. saliva)	7-14 days	Mild disease; always curable	80%	Headache,Fever,Dry Cough,Sore throat,New loss of Taste and/or Smell,Shortness of breath or difficulty breathing,Diarrhea,Muscle or body aches,Fatigue or malaise	Pneumonia,Respiratory Failure,Death	Supportive Care	Hand hygiene,Covering nose and mouth when coughing,Avoiding places where a large number of people are gathering,Avoiding sick contacts	Headache,Fever,Dry Cough,New loss of Taste and/or Smell,Shortness of breath or difficulty breathing	15	0	0	1	3	4	2	5	6	7	Very Easy	Not Sure	Not Sure	Very Easy	Not Sure	Not Sure	Not Sure	Somewhat Easy	Somewhat Easy	Somewhat Easy	Somewhat Easy	Somewhat Easy	Somewhat Easy	Agree	Strongly Disagree
25-34	Female		Other Healthcare Professional (Please Specify)	laboratory	Yes	March 26th, 2020 or later	No	No	Social Media (e.g. Facebook, Twitter, WhatsApp, YouTube, Instagram, Snapchat, etc.)		0	It has increased and is now at _____ per week				Airborne Transmission (e.g. sneezing, coughing)	7-14 days	Mild disease; always curable	55%	Headache,Fever,Dry Cough,New loss of Taste and/or Smell,Shortness of breath or difficulty breathing	Death	Supportive Care	Hand hygiene,Covering nose and mouth when coughing,Avoiding places where a large number of people are gathering,Avoiding sick contacts	Headache,Fever,Dry Cough,New loss of Taste and/or Smell,Shortness of breath or difficulty breathing	12	0	0	1	2	4	3	5	6	7	Very Easy	Somewhat Easy	Somewhat Easy	Very Easy	Not Sure	Not Sure	Not Sure	Very Easy	Somewhat Easy	Very Easy	Very Easy	Somewhat Easy	Very Easy	Strongly agree	Agree
25-34	Male		Dentist		Yes	Before March 26th, 2020 (Date of first confirmed Somali case of COVID-19)	Yes	Yes	Social Media (e.g. Facebook, Twitter, WhatsApp, YouTube, Instagram, Snapchat, etc.)		3	It has stayed the same at _____ per week				Airborne Transmission (e.g. sneezing, coughing)	2-14 days	Severe disease which can be fatal in certain cases	45%	Fever,Dry Cough,New loss of Taste and/or Smell,Shortness of breath or difficulty breathing,Muscle or body aches	Pneumonia,Respiratory Failure	Supportive Care	Hand hygiene	Fever,Dry Cough,New loss of Taste and/or Smell,Shortness of breath or difficulty breathing,Muscle or body aches	2	1	1	1	2	5	6	7	4	3	Very Hard	Very Hard	Very Hard	Very Hard	Not Sure	Somewhat Easy	Somewhat Easy	Somewhat Easy	Somewhat Easy	Somewhat hard	Somewhat hard	Somewhat Easy	Somewhat Easy	Strongly agree	Strongly agree
18-24	Male		Nurse		Yes	Before March 26th, 2020 (Date of first confirmed Somali case of COVID-19)	Yes	Yes	Social Media (e.g. Facebook, Twitter, WhatsApp, YouTube, Instagram, Snapchat, etc.)		2	It has increased and is now at _____ per week				Airborne Transmission (e.g. sneezing, coughing)	2-14 days	Severe disease which can be fatal in certain cases	45%	Fever,Dry Cough,New loss of Taste and/or Smell,Shortness of breath or difficulty breathing,Muscle or body aches	Pneumonia,Respiratory Failure	Supportive Care	Hand hygiene	Fever,Dry Cough,New loss of Taste and/or Smell,Shortness of breath or difficulty breathing,Muscle or body aches	3	1	1	2	3	4	5	6	1	7	Very Hard	Very Hard	Somewhat hard	Somewhat hard	Not Sure	Somewhat Easy	Very Easy	Very Hard	Somewhat Easy	Somewhat Easy	Somewhat Easy	Somewhat Easy	Very Easy	Strongly agree	Strongly agree
35-44	Male		Pharmacist		Yes	Before March 26th, 2020 (Date of first confirmed Somali case of COVID-19)	Yes	Yes	News, Media (e.g. TV, Radio, Newspapers, etc.),Social Media (e.g. Facebook, Twitter, WhatsApp, YouTube, Instagram, Snapchat, etc.),Official Government/International Websites (e.g. MoH, DoH, WHO, CDC, etc.),Family Members, Colleagues, Friends,Employer, Work Colleagues, and Others at Work,Non-Governmental Organizations (NGOs)		200	It has increased and is now at _____ per week	400			Airborne Transmission (e.g. sneezing, coughing),Direct contact of bodily fluids with infected persons (e.g. saliva)	7-14 days	Severe disease which can be fatal in certain cases	80%	Headache,Fever,Dry Cough,Sore throat,New loss of Taste and/or Smell,Shortness of breath or difficulty breathing,Diarrhea,Muscle or body aches,Fatigue or malaise	Pneumonia,Respiratory Failure,Death	Supportive Care	Hand hygiene,Covering nose and mouth when coughing,Avoiding places where a large number of people are gathering,Avoiding sick contacts	Fever,Dry Cough,Sore throat,Shortness of breath or difficulty breathing,Muscle or body aches	5	0	3	1	2	4	3	5	6	7	Very Easy	Very Hard	Very Hard	Very Easy	Very Hard	Very Hard	Very Easy	Somewhat Easy	Somewhat Easy	Somewhat Easy	Somewhat hard	Somewhat hard	Somewhat hard	Agree	Disagree
35-44	Male		Physician		Yes	Before March 26th, 2020 (Date of first confirmed Somali case of COVID-19)	Yes	Yes	News, Media (e.g. TV, Radio, Newspapers, etc.)		3	It has increased and is now at _____ per week				Airborne Transmission (e.g. sneezing, coughing)	2-14 days	Severe disease which can be fatal in certain cases	55%	Fever,Dry Cough,New loss of Taste and/or Smell,Shortness of breath or difficulty breathing,Muscle or body aches	Pneumonia,Respiratory Failure	Supportive Care	Hand hygiene	Fever,Dry Cough,New loss of Taste and/or Smell,Shortness of breath or difficulty breathing,Muscle or body aches	2	1	1	1	2	3	4	5	6	7	Somewhat hard	Somewhat hard	Somewhat hard	Very Hard	Not Sure	Very Easy	Very Easy	Somewhat Easy	Somewhat Easy	Somewhat Easy	Somewhat Easy	Very Easy	Very Easy	Strongly agree	Strongly agree
25-34	Male		Midwife		Yes	March 26th, 2020 or later	No	No	Social Media (e.g. Facebook, Twitter, WhatsApp, YouTube, Instagram, Snapchat, etc.)		0	It has increased and is now at _____ per week				Airborne Transmission (e.g. sneezing, coughing),Direct contact of bodily fluids with infected persons (e.g. saliva)	7-14 days	Severe disease which can be fatal in certain cases	20%	Headache,Fever,Dry Cough,Sore throat,New loss of Taste and/or Smell,Shortness of breath or difficulty breathing	Pneumonia	Supportive Care	Hand hygiene,Covering nose and mouth when coughing,Avoiding places where a large number of people are gathering,Avoiding sick contacts	Headache,Fever,Dry Cough,New loss of Taste and/or Smell,Shortness of breath or difficulty breathing	10	0	0	1	3	4	2	5	6	7	Very Easy	Somewhat hard	Somewhat hard	Very Easy	Somewhat hard	Somewhat hard	Somewhat hard	Somewhat Easy	Somewhat Easy	Somewhat Easy	Somewhat Easy	Somewhat Easy	Somewhat Easy	Agree	Not Sure
18-24	Male		Pharmacist		Yes	Before March 26th, 2020 (Date of first confirmed Somali case of COVID-19)	Yes	Yes	News, Media (e.g. TV, Radio, Newspapers, etc.),Social Media (e.g. Facebook, Twitter, WhatsApp, YouTube, Instagram, Snapchat, etc.)		2	It has stayed the same at _____ per week				Airborne Transmission (e.g. sneezing, coughing)	2-14 days	Severe disease which can be fatal in certain cases	45%	Fever,Dry Cough,New loss of Taste and/or Smell,Shortness of breath or difficulty breathing,Muscle or body aches	Pneumonia,Respiratory Failure	Supportive Care	Hand hygiene	Fever,Dry Cough,New loss of Taste and/or Smell,Shortness of breath or difficulty breathing,Muscle or body aches	3	1	1	1	4	2	3	5	6	7	Very Hard	Very Hard	Very Hard	Very Hard	Somewhat Easy	Somewhat Easy	Very Easy	Somewhat Easy	Somewhat Easy	Very Easy	Somewhat hard	Very Easy	Somewhat hard	Strongly agree	Strongly agree
25-34	Male		Pharmacist		Yes	Before March 26th, 2020 (Date of first confirmed Somali case of COVID-19)	Yes	No	News, Media (e.g. TV, Radio, Newspapers, etc.),Social Media (e.g. Facebook, Twitter, WhatsApp, YouTube, Instagram, Snapchat, etc.)		1	It has decreased and is now at _____ per week				Airborne Transmission (e.g. sneezing, coughing),Direct contact of bodily fluids with infected persons (e.g. saliva)	7-14 days	Mild disease; always curable	80%	Headache,Fever,Dry Cough,New loss of Taste and/or Smell,Shortness of breath or difficulty breathing	Pneumonia,Respiratory Failure,Death	Vaccination	Hand hygiene,Covering nose and mouth when coughing,Avoiding places where a large number of people are gathering,Avoiding sick contacts	Headache,Fever,Dry Cough,New loss of Taste and/or Smell,Shortness of breath or difficulty breathing	14	50	23	2	4	6	5	1	3	7	Very Easy	Very Easy	Not Sure	Very Easy	Somewhat Easy	Somewhat hard	Not Sure	Very Hard	Somewhat hard	Very Hard	Very Easy	Somewhat Easy	Somewhat hard	Strongly agree	Agree
18-24	Male		Nurse		Yes	Before March 26th, 2020 (Date of first confirmed Somali case of COVID-19)	Yes	Yes	News, Media (e.g. TV, Radio, Newspapers, etc.),Social Media (e.g. Facebook, Twitter, WhatsApp, YouTube, Instagram, Snapchat, etc.)		3	It has increased and is now at _____ per week				Airborne Transmission (e.g. sneezing, coughing)	2-14 days	Severe disease which can be fatal in certain cases	45%	Fever,Dry Cough,New loss of Taste and/or Smell,Muscle or body aches	Pneumonia,Respiratory Failure	Supportive Care	Hand hygiene	Fever,Dry Cough,New loss of Taste and/or Smell,Shortness of breath or difficulty breathing,Muscle or body aches	3	1	1	1	2	4	5	6	7	3	Very Easy	Somewhat hard	Somewhat hard	Somewhat Easy	Very Easy	Very Easy	Very Easy	Somewhat Easy	Very Easy	Somewhat Easy	Somewhat Easy	Very Easy	Very Easy	Strongly agree	Not Sure
18-24	Female		Nurse		Yes	Before March 26th, 2020 (Date of first confirmed Somali case of COVID-19)	Yes	Yes	News, Media (e.g. TV, Radio, Newspapers, etc.),Social Media (e.g. Facebook, Twitter, WhatsApp, YouTube, Instagram, Snapchat, etc.)		2	It has increased and is now at _____ per week				Airborne Transmission (e.g. sneezing, coughing)	2-14 days	Mild disease; always curable	55%	Fever,Dry Cough,New loss of Taste and/or Smell,Muscle or body aches	Pneumonia,Respiratory Failure	Supportive Care	Hand hygiene	Fever,Dry Cough,New loss of Taste and/or Smell,Shortness of breath or difficulty breathing,Muscle or body aches	2	1	1	2	3	4	1	5	6	7	Somewhat hard	Not Sure	Very Hard	Somewhat hard	Very Easy	Somewhat Easy	Very Easy	Very Easy	Not Sure	Very Easy	Somewhat hard	Somewhat Easy	Somewhat Easy	Strongly agree	Strongly agree
18-24	Male		Community Health Worker		Yes	Before March 26th, 2020 (Date of first confirmed Somali case of COVID-19)	Yes	Yes	News, Media (e.g. TV, Radio, Newspapers, etc.),Social Media (e.g. Facebook, Twitter, WhatsApp, YouTube, Instagram, Snapchat, etc.),Official Government/International Websites (e.g. MoH, DoH, WHO, CDC, etc.),Non-Governmental Organizations (NGOs)		25	It has decreased and is now at _____ per week			12	Airborne Transmission (e.g. sneezing, coughing),Direct contact of bodily fluids with infected persons (e.g. saliva)	7-14 days	Severe disease which can be fatal in certain cases	80%	Fever,Dry Cough,Sore throat,New loss of Taste and/or Smell,Shortness of breath or difficulty breathing,Diarrhea,Fatigue or malaise	Pneumonia,Respiratory Failure,Death	Supportive Care	Hand hygiene,Covering nose and mouth when coughing,Avoiding places where a large number of people are gathering,Avoiding sick contacts	Headache,Fever,Dry Cough,New loss of Taste and/or Smell,Shortness of breath or difficulty breathing	2	0	2	1	2	5	3	4	6	7	Very Hard	Very Hard	Very Hard	Somewhat Easy	Very Hard	Very Hard	Somewhat Easy	Somewhat hard	Somewhat hard	Somewhat Easy	Very Hard	Very Hard	Very Hard	Agree	Disagree
18-24	Female		Physician		Yes	March 26th, 2020 or later	No	Yes	Social Media (e.g. Facebook, Twitter, WhatsApp, YouTube, Instagram, Snapchat, etc.),Official Government/International Websites (e.g. MoH, DoH, WHO, CDC, etc.)		0	It has increased and is now at _____ per week				Airborne Transmission (e.g. sneezing, coughing),Direct contact of bodily fluids with infected persons (e.g. saliva)	7-14 days	Severe disease which can be fatal in certain cases	45%	Headache,Fever,Dry Cough,Sore throat,New loss of Taste and/or Smell,Shortness of breath or difficulty breathing	Respiratory Failure,Death	Supportive Care	Hand hygiene,Covering nose and mouth when coughing,Avoiding places where a large number of people are gathering,Avoiding sick contacts	Headache,Fever,Dry Cough,New loss of Taste and/or Smell,Shortness of breath or difficulty breathing	15	0	0	1	3	4	2	5	6	7	Somewhat hard	Somewhat hard	Somewhat hard	Somewhat hard	Somewhat hard	Somewhat hard	Somewhat hard	Somewhat Easy	Somewhat Easy	Somewhat Easy	Somewhat Easy	Somewhat Easy	Somewhat Easy	Agree	Not Sure
35-44	Male		Pharmacist		Yes	Before March 26th, 2020 (Date of first confirmed Somali case of COVID-19)	Yes	Yes	News, Media (e.g. TV, Radio, Newspapers, etc.),Social Media (e.g. Facebook, Twitter, WhatsApp, YouTube, Instagram, Snapchat, etc.),Official Government/International Websites (e.g. MoH, DoH, WHO, CDC, etc.),Employer, Work Colleagues, and Others at Work,Non-Governmental Organizations (NGOs)		150	It has increased and is now at _____ per week	250			Airborne Transmission (e.g. sneezing, coughing),Direct contact of bodily fluids with infected persons (e.g. saliva)	7-14 days	Severe disease which can be fatal in certain cases	80%	Fever,Dry Cough,Sore throat,New loss of Taste and/or Smell,Shortness of breath or difficulty breathing,Muscle or body aches,Fatigue or malaise	Pneumonia,Respiratory Failure,Death	Supportive Care	Hand hygiene,Covering nose and mouth when coughing,Avoiding places where a large number of people are gathering,Avoiding sick contacts	Fever,Dry Cough,Wet Cough or sputum/mucus production,Sore throat,Shortness of breath or difficulty breathing	35	0	10	1	3	4	2	5	6	7	Very Hard	Very Hard	Very Hard	Very Easy	Very Hard	Very Hard	Very Easy	Somewhat hard	Very Hard	Somewhat hard	Somewhat hard	Somewhat hard	Somewhat hard	Disagree	Disagree
18-24	Male		Other Healthcare Professional (Please Specify)		Yes	March 26th, 2020 or later	Yes	Yes	Social Media (e.g. Facebook, Twitter, WhatsApp, YouTube, Instagram, Snapchat, etc.),Official Government/International Websites (e.g. MoH, DoH, WHO, CDC, etc.),Employer, Work Colleagues, and Others at Work		5	It has increased and is now at _____ per week				Airborne Transmission (e.g. sneezing, coughing),Direct contact of bodily fluids with infected persons (e.g. saliva),Waterborne Transmission	2-7 days	Severe disease which can be fatal in certain cases	55%	Headache,Skin Rash,Wet Cough or sputum/mucus production,Runny nose or nasal congestions,Diarrhea	Pneumonia,Respiratory Failure,Death	Supportive Care	Hand hygiene,Covering nose and mouth when coughing,Freezing food that may be contaminted,Avoiding places where a large number of people are gathering	Fever,Skin Rash,Shortness of breath or difficulty breathing,Diarrhea,I have not seen any suspected cases of COVID-19	14	200	150	2	1	5	6	7	4	3	Very Hard	Very Easy	Very Hard	Somewhat hard	Somewhat Easy	Not Sure	Not Sure	Very Hard	Somewhat Easy	Very Easy	Somewhat hard	Somewhat Easy	Very Easy	Strongly agree	Agree
25-34	Female		Physician		Yes	Before March 26th, 2020 (Date of first confirmed Somali case of COVID-19)	Yes	Yes	Official Government/International Websites (e.g. MoH, DoH, WHO, CDC, etc.)		0	It has increased and is now at _____ per week				Airborne Transmission (e.g. sneezing, coughing),Direct contact of bodily fluids with infected persons (e.g. saliva)	7-14 days	Severe disease which can be fatal in certain cases	20%	Headache,Fever,Dry Cough,Sore throat,Runny nose or nasal congestions,New loss of Taste and/or Smell,Shortness of breath or difficulty breathing,Diarrhea,Muscle or body aches,Fatigue or malaise	Pneumonia,Respiratory Failure,Death	Supportive Care	Hand hygiene,Covering nose and mouth when coughing,Avoiding places where a large number of people are gathering,Avoiding sick contacts	Headache,Fever,Dry Cough,New loss of Taste and/or Smell,Shortness of breath or difficulty breathing	15	0	0	1	3	4	2	5	6	7	Very Easy	Somewhat hard	Somewhat hard	Somewhat Easy	Somewhat hard	Somewhat hard	Somewhat hard	Somewhat Easy	Somewhat Easy	Very Easy	Somewhat Easy	Somewhat Easy	Very Easy	Strongly agree	Agree
25-34	Male		Nurse		Yes	March 26th, 2020 or later	No	Yes	Official Government/International Websites (e.g. MoH, DoH, WHO, CDC, etc.)		0	It has increased and is now at _____ per week				Airborne Transmission (e.g. sneezing, coughing)	7-14 days	Severe disease which can be fatal in certain cases	20%	Headache,Fever,Dry Cough,Shortness of breath or difficulty breathing	Pneumonia,Respiratory Failure,Death	Supportive Care	Hand hygiene,Covering nose and mouth when coughing,Avoiding places where a large number of people are gathering,Avoiding sick contacts	Headache,Fever,Dry Cough,New loss of Taste and/or Smell,Shortness of breath or difficulty breathing	10	0	0	1	3	4	2	5	6	7	Very Easy	Somewhat Easy	Not Sure	Very Easy	Not Sure	Not Sure	Not Sure	Somewhat Easy	Somewhat Easy	Somewhat Easy	Somewhat Easy	Somewhat Easy	Somewhat Easy	Agree	Not Sure
45-64	Female		Nurse		Yes	Before March 26th, 2020 (Date of first confirmed Somali case of COVID-19)	Yes	Yes	Social Media (e.g. Facebook, Twitter, WhatsApp, YouTube, Instagram, Snapchat, etc.)		4	It has increased and is now at _____ per week				Airborne Transmission (e.g. sneezing, coughing),Direct contact of bodily fluids with infected persons (e.g. saliva),Waterborne Transmission	7-14 days	Severe disease which can be fatal in certain cases	20%	Headache,Fever,Dry Cough,Sore throat,New loss of Taste and/or Smell,Shortness of breath or difficulty breathing,Diarrhea,Muscle or body aches	Pneumonia,Respiratory Failure,Death	Supportive Care	Hand hygiene,Covering nose and mouth when coughing,Avoiding places where a large number of people are gathering	Headache,Fever,Dry Cough,New loss of Taste and/or Smell,Shortness of breath or difficulty breathing	5	15	15	4	3	6	5	2	1	7	Very Easy	Somewhat Easy	Somewhat Easy	Somewhat Easy	Very Easy	Somewhat hard	Somewhat hard	Very Easy	Very Hard	Very Hard	Somewhat Easy	Very Easy	Somewhat Easy	Agree	Disagree
25-34	Male		Nurse		Yes	Before March 26th, 2020 (Date of first confirmed Somali case of COVID-19)	No	Yes	News, Media (e.g. TV, Radio, Newspapers, etc.),Informational calls/SMS,Social Media (e.g. Facebook, Twitter, WhatsApp, YouTube, Instagram, Snapchat, etc.),Official Government/International Websites (e.g. MoH, DoH, WHO, CDC, etc.)		150	It has increased and is now at _____ per week	210			Airborne Transmission (e.g. sneezing, coughing),Direct contact of bodily fluids with infected persons (e.g. saliva)	7-14 days	Severe disease which can be fatal in certain cases	80%	Headache,Fever,Dry Cough,Sore throat,New loss of Taste and/or Smell,Shortness of breath or difficulty breathing,Diarrhea,Fatigue or malaise	Pneumonia,Respiratory Failure,Death	Supportive Care	Hand hygiene,Covering nose and mouth when coughing,Avoiding places where a large number of people are gathering,Avoiding sick contacts	Headache,Fever,Dry Cough,Sore throat,New loss of Taste and/or Smell	18	0	10	1	3	6	4	2	5	7	Somewhat hard	Very Easy	Very Hard	Very Hard	Somewhat hard	Very Hard	Very Easy	Somewhat hard	Somewhat hard	Somewhat hard	Somewhat hard	Somewhat hard	Somewhat hard	Agree	Disagree
25-34	Male		Nurse		Yes	Before March 26th, 2020 (Date of first confirmed Somali case of COVID-19)	Yes	Yes	Official Government/International Websites (e.g. MoH, DoH, WHO, CDC, etc.)		0	It has increased and is now at _____ per week				Airborne Transmission (e.g. sneezing, coughing)	7-14 days	Severe disease which can be fatal in certain cases	20%	Headache,Fever,Dry Cough,Sore throat,Runny nose or nasal congestions,New loss of Taste and/or Smell,Shortness of breath or difficulty breathing,Fatigue or malaise	Pneumonia,Respiratory Failure,Death	Supportive Care	Hand hygiene,Covering nose and mouth when coughing,Avoiding places where a large number of people are gathering,Avoiding sick contacts	Headache,Fever,Dry Cough,New loss of Taste and/or Smell,Shortness of breath or difficulty breathing	10	0	0	1	3	4	2	5	6	7	Very Easy	Not Sure	Not Sure	Very Easy	Not Sure	Not Sure	Not Sure	Somewhat Easy	Somewhat Easy	Very Easy	Somewhat Easy	Somewhat Easy	Very Easy	Agree	Disagree
18-24	Male		Dentist		Yes	Before March 26th, 2020 (Date of first confirmed Somali case of COVID-19)	Yes	Yes	Social Media (e.g. Facebook, Twitter, WhatsApp, YouTube, Instagram, Snapchat, etc.)		27	It has increased and is now at _____ per week	15			Airborne Transmission (e.g. sneezing, coughing),Direct contact of bodily fluids with infected persons (e.g. saliva)	7-14 days	Always fatal	20%	Headache,Fever,Dry Cough,Sore throat,New loss of Taste and/or Smell,Shortness of breath or difficulty breathing,Muscle or body aches,Fatigue or malaise	Death	I don't know	Hand hygiene,Covering nose and mouth when coughing,Avoiding places where a large number of people are gathering,Avoiding sick contacts	Fever,Dry Cough,Sore throat,New loss of Taste and/or Smell,Shortness of breath or difficulty breathing	23	16	8	1	2	3	4	5	6	7	Somewhat Easy	Somewhat Easy	Not Sure	Somewhat hard	Somewhat hard	Very Hard	Very Hard	Somewhat Easy	Not Sure	Very Easy	Somewhat hard	Very Easy	Very Easy	Agree	Agree
18-24	Female		Midwife		Yes	March 26th, 2020 or later	Yes	No	Social Media (e.g. Facebook, Twitter, WhatsApp, YouTube, Instagram, Snapchat, etc.)		0	It has increased and is now at _____ per week				Airborne Transmission (e.g. sneezing, coughing),Direct contact of bodily fluids with infected persons (e.g. saliva)	7-14 days	Severe disease which can be fatal in certain cases	20%	Headache,Fever,Dry Cough,Sore throat,New loss of Taste and/or Smell,Shortness of breath or difficulty breathing,Diarrhea,Muscle or body aches,Fatigue or malaise	Pneumonia,Respiratory Failure,Death	Supportive Care	Hand hygiene,Covering nose and mouth when coughing,Avoiding places where a large number of people are gathering,Avoiding sick contacts	Headache,Fever,Dry Cough,New loss of Taste and/or Smell,Shortness of breath or difficulty breathing	20	0	0	1	2	4	3	5	6	7	Very Easy	Somewhat Easy	Not Sure	Somewhat Easy	Not Sure	Not Sure	Not Sure	Somewhat Easy	Somewhat Easy	Somewhat Easy	Somewhat Easy	Somewhat Easy	Very Easy	Agree	Not Sure
18-24	Female		Midwife		Yes	I'm Not Sure	Yes	Yes	Informational calls/SMS		100	It has increased and is now at _____ per week	50			Airborne Transmission (e.g. sneezing, coughing)	2-7 days	Mild disease; always curable	20%	Headache,Fever,Dry Cough,Shortness of breath or difficulty breathing	Respiratory Failure	I don't know	Hand hygiene,Avoiding sick contacts	Headache,Dry Cough,New loss of Taste and/or Smell,Shortness of breath or difficulty breathing,Muscle or body aches	76	55	35	1	2	3	4	5	6	7	Somewhat Easy	Somewhat Easy	Not Sure	Somewhat hard	Somewhat hard	Somewhat hard	Not Sure	Very Easy	Somewhat Easy	Somewhat hard	Not Sure	Somewhat Easy	Very Easy	Agree	Disagree
25-34	Male		Pharmacist		Yes	March 26th, 2020 or later	Yes	Yes	Social Media (e.g. Facebook, Twitter, WhatsApp, YouTube, Instagram, Snapchat, etc.),Local or Community Leaders,Journals		2	It has increased and is now at _____ per week				Airborne Transmission (e.g. sneezing, coughing),Direct contact of bodily fluids with infected persons (e.g. saliva)	2-14 days	Severe disease which can be fatal in certain cases	20%	Headache,Fever,Skin Rash,Dry Cough,Wet Cough or sputum/mucus production,Sore throat	Respiratory Failure,Death	Supportive Care	Hand hygiene,Covering nose and mouth when coughing,Freezing food that may be contaminted,Avoiding sick contacts	Skin Rash,Dry Cough,New loss of Taste and/or Smell,Muscle or body aches,Fatigue or malaise	67	34	25	3	1	4	5	2	6	7	Very Easy	Not Sure	Somewhat hard	Very Easy	Somewhat Easy	Somewhat hard	Very Hard	Very Hard	Somewhat hard	Not Sure	Somewhat Easy	Very Easy	Somewhat Easy	Agree	Strongly agree
25-34	Male		Physician		Yes	Before March 26th, 2020 (Date of first confirmed Somali case of COVID-19)	Yes	Yes	Official Government/International Websites (e.g. MoH, DoH, WHO, CDC, etc.)		120	It has increased and is now at _____ per week	100			Direct contact of bodily fluids with infected persons (e.g. saliva)	7-14 days	Severe disease which can be fatal in certain cases	45%	Headache,Fever,Dry Cough,Sore throat,New loss of Taste and/or Smell,Shortness of breath or difficulty breathing,Diarrhea,Muscle or body aches,Fatigue or malaise	Pneumonia,Respiratory Failure,Death	Antiviral Therapy	Hand hygiene,Covering nose and mouth when coughing,Freezing food that may be contaminted,Avoiding places where a large number of people are gathering,Avoiding sick contacts	New loss of Taste and/or Smell,Shortness of breath or difficulty breathing,Diarrhea,Muscle or body aches,Fatigue or malaise	55	45	25	1	2	3	5	6	4	7	Very Easy	Somewhat Easy	Not Sure	Somewhat hard	Very Hard	Somewhat hard	Very Hard	Very Easy	Not Sure	Very Easy	Somewhat hard	Somewhat Easy	Very Easy	Disagree	Disagree
18-24	Female		Community Health Worker		Yes	March 26th, 2020 or later	No	No	News, Media (e.g. TV, Radio, Newspapers, etc.),Informational calls/SMS,Social Media (e.g. Facebook, Twitter, WhatsApp, YouTube, Instagram, Snapchat, etc.),Official Government/International Websites (e.g. MoH, DoH, WHO, CDC, etc.),Non-Governmental Organizations (NGOs)		18	It has stayed the same at _____ per week		18		Airborne Transmission (e.g. sneezing, coughing),Direct contact of bodily fluids with infected persons (e.g. saliva)	2-14 days	Severe disease which can be fatal in certain cases	45%	Headache,Fever,Dry Cough,Wet Cough or sputum/mucus production,Sore throat,Shortness of breath or difficulty breathing,Muscle or body aches,Fatigue or malaise	Respiratory Failure,Death	Supportive Care	Hand hygiene,Covering nose and mouth when coughing,Avoiding places where a large number of people are gathering,Avoiding sick contacts	Headache,Fever,Dry Cough,Shortness of breath or difficulty breathing,Muscle or body aches	5	0	20	1	2	4	3	6	7	5	Somewhat Easy	Very Easy	Somewhat hard	Very Easy	Very Hard	Very Hard	Very Easy	Very Hard	Very Hard	Very Hard	Very Easy	Somewhat hard	Somewhat hard	Agree	Disagree
18-24	Male		Other Healthcare Professional (Please Specify)	public health	Yes	Before March 26th, 2020 (Date of first confirmed Somali case of COVID-19)	Yes	No	Social Media (e.g. Facebook, Twitter, WhatsApp, YouTube, Instagram, Snapchat, etc.),Official Government/International Websites (e.g. MoH, DoH, WHO, CDC, etc.)		0	It has increased and is now at _____ per week				Airborne Transmission (e.g. sneezing, coughing),Direct contact of bodily fluids with infected persons (e.g. saliva)	7-14 days	Severe disease which can be fatal in certain cases	20%	Headache,Fever,Dry Cough,Sore throat,New loss of Taste and/or Smell,Shortness of breath or difficulty breathing	Pneumonia,Respiratory Failure,Death	Supportive Care	Hand hygiene,Covering nose and mouth when coughing,Avoiding places where a large number of people are gathering,Avoiding sick contacts	Headache,Fever,Dry Cough,New loss of Taste and/or Smell,Shortness of breath or difficulty breathing	11	0	0	1	2	4	3	5	6	7	Very Easy	Somewhat Easy	Very Easy	Very Easy	Somewhat Easy	Somewhat Easy	Somewhat Easy	Somewhat Easy	Somewhat Easy	Somewhat Easy	Somewhat Easy	Somewhat Easy	Somewhat Easy	Agree	Not Sure
25-34	Female		Community Health Worker		Yes	I'm Not Sure	Yes	Yes	Non-Governmental Organizations (NGOs)		200	It has increased and is now at _____ per week	80			Airborne Transmission (e.g. sneezing, coughing),Direct contact of bodily fluids with infected persons (e.g. saliva)	2-14 days	Severe disease which can be fatal in certain cases	55%	Headache,Fever,Dry Cough,Sore throat,New loss of Taste and/or Smell,Shortness of breath or difficulty breathing,Muscle or body aches,Fatigue or malaise	Pneumonia,Respiratory Failure,Death	Supportive Care	Hand hygiene,Covering nose and mouth when coughing,Avoiding places where a large number of people are gathering,Avoiding sick contacts	Headache,Fever,New loss of Taste and/or Smell,Shortness of breath or difficulty breathing,Diarrhea	90	50	10	1	2	3	4	5	6	7	Somewhat Easy	Somewhat Easy	Not Sure	Somewhat Easy	Somewhat hard	Somewhat hard	Very Hard	Somewhat Easy	Not Sure	Somewhat Easy	Somewhat hard	Somewhat Easy	Somewhat Easy	Agree	Agree
25-34	Female		Midwife		Yes	Before March 26th, 2020 (Date of first confirmed Somali case of COVID-19)	Yes	Yes	Social Media (e.g. Facebook, Twitter, WhatsApp, YouTube, Instagram, Snapchat, etc.)		1	It has increased and is now at _____ per week				Airborne Transmission (e.g. sneezing, coughing),Direct contact of bodily fluids with infected persons (e.g. saliva),Waterborne Transmission	7-14 days	Severe disease which can be fatal in certain cases	I don't know	Headache,Fever,Dry Cough,Sore throat,New loss of Taste and/or Smell,Shortness of breath or difficulty breathing,Fatigue or malaise	Respiratory Failure,Death	Supportive Care	Hand hygiene,Covering nose and mouth when coughing,Avoiding places where a large number of people are gathering,Avoiding sick contacts	Headache,Fever,Dry Cough,New loss of Taste and/or Smell,Shortness of breath or difficulty breathing	3	2	0	1	2	6	3	4	5	7	Very Easy	Very Easy	Not Sure	Somewhat Easy	Somewhat hard	Not Sure	Somewhat hard	Very Easy	Somewhat Easy	Somewhat hard	Somewhat hard	Very Easy	Very Easy	Strongly agree	Agree
35-44	Male		Other Healthcare Professional (Please Specify)	Lab	Yes	March 26th, 2020 or later	Yes	No	Social Media (e.g. Facebook, Twitter, WhatsApp, YouTube, Instagram, Snapchat, etc.)		200	It has increased and is now at _____ per week	70			Airborne Transmission (e.g. sneezing, coughing)	7-14 days	Severe disease which can be fatal in certain cases	80%	Headache,Fever,Dry Cough,Sore throat,New loss of Taste and/or Smell,Shortness of breath or difficulty breathing,Diarrhea,Muscle or body aches,Fatigue or malaise	Pneumonia,Respiratory Failure,Death	Supportive Care	Hand hygiene,Covering nose and mouth when coughing,Avoiding places where a large number of people are gathering,Avoiding sick contacts	Headache,Fever,New loss of Taste and/or Smell,Shortness of breath or difficulty breathing,Diarrhea	90	65	5	1	2	3	4	5	6	7	Very Easy	Somewhat Easy	Not Sure	Somewhat Easy	Somewhat hard	Very Hard	Very Hard	Somewhat Easy	Somewhat hard	Somewhat Easy	Somewhat hard	Somewhat Easy	Very Easy	Agree	Agree
25-34	Female		Community Health Worker		Yes	Before March 26th, 2020 (Date of first confirmed Somali case of COVID-19)	Yes	Yes	Official Government/International Websites (e.g. MoH, DoH, WHO, CDC, etc.)		0	It has increased and is now at _____ per week				Airborne Transmission (e.g. sneezing, coughing),Direct contact of bodily fluids with infected persons (e.g. saliva)	7-21 days	Severe disease which can be fatal in certain cases	20%	Headache,Fever,Dry Cough,Sore throat,Runny nose or nasal congestions,New loss of Taste and/or Smell,Shortness of breath or difficulty breathing	Respiratory Failure	Supportive Care	Hand hygiene,Freezing food that may be contaminted,Avoiding sick contacts	Headache,Fever,Dry Cough,New loss of Taste and/or Smell,Shortness of breath or difficulty breathing	10	0	0	1	3	4	2	5	6	7	Very Easy	Not Sure	Not Sure	Very Easy	Not Sure	Not Sure	Not Sure	Somewhat Easy	Somewhat Easy	Somewhat Easy	Somewhat Easy	Somewhat Easy	Very Easy	Agree	Not Sure
18-24	Male		Pharmacist		Yes	Before March 26th, 2020 (Date of first confirmed Somali case of COVID-19)	No	Yes	News, Media (e.g. TV, Radio, Newspapers, etc.),Informational calls/SMS,Social Media (e.g. Facebook, Twitter, WhatsApp, YouTube, Instagram, Snapchat, etc.),Official Government/International Websites (e.g. MoH, DoH, WHO, CDC, etc.),Non-Governmental Organizations (NGOs)		12	It has decreased and is now at _____ per week				Airborne Transmission (e.g. sneezing, coughing),Direct contact of bodily fluids with infected persons (e.g. saliva),Fecal-Oral Mode of Transmission	7-14 days	Severe disease which can be fatal in certain cases	20%	Headache,Fever,Dry Cough,Sore throat,Runny nose or nasal congestions,Shortness of breath or difficulty breathing	Pneumonia,Respiratory Failure,Death	Supportive Care	Hand hygiene,Covering nose and mouth when coughing,Avoiding places where a large number of people are gathering,Avoiding sick contacts	Headache,Fever,Dry Cough,Runny nose or nasal congestions,Shortness of breath or difficulty breathing	20	40	30	2	3	4	5	6	1	7	Very Easy	Somewhat hard	Very Hard	Somewhat Easy	Somewhat Easy	Somewhat hard	Very Easy	Very Hard	Somewhat hard	Somewhat hard	Very Hard	Very Easy	Somewhat Easy	Strongly agree	Agree
35-44	Male		Physician		Yes	Before March 26th, 2020 (Date of first confirmed Somali case of COVID-19)	Yes	Yes	Informational calls/SMS		4	It has increased and is now at _____ per week				Airborne Transmission (e.g. sneezing, coughing),Direct contact of bodily fluids with infected persons (e.g. saliva)	7-14 days	Severe disease which can be fatal in certain cases	80%	Headache,Fever,Dry Cough,Sore throat,New loss of Taste and/or Smell,Shortness of breath or difficulty breathing,Fatigue or malaise	Pneumonia,Respiratory Failure,Death	Supportive Care	Hand hygiene,Covering nose and mouth when coughing,Avoiding places where a large number of people are gathering,Avoiding sick contacts	Headache,Fever,Dry Cough,Sore throat,New loss of Taste and/or Smell	10	14	6	1	2	4	3	6	7	5	Very Easy	Very Easy	Somewhat hard	Very Easy	Somewhat hard	Somewhat hard	Somewhat hard	Very Easy	Somewhat Easy	Somewhat hard	Somewhat Easy	Very Easy	Very Easy	Agree	Disagree
25-34	Male		Pharmacist		Yes	Before March 26th, 2020 (Date of first confirmed Somali case of COVID-19)	Yes	Yes	Social Media (e.g. Facebook, Twitter, WhatsApp, YouTube, Instagram, Snapchat, etc.),Official Government/International Websites (e.g. MoH, DoH, WHO, CDC, etc.)		0	It has increased and is now at _____ per week				Airborne Transmission (e.g. sneezing, coughing)	7-14 days	Severe disease which can be fatal in certain cases	20%	Headache,Fever,Dry Cough,Sore throat,Runny nose or nasal congestions,New loss of Taste and/or Smell,Shortness of breath or difficulty breathing	Pneumonia,Respiratory Failure,Death	Supportive Care	Hand hygiene,Covering nose and mouth when coughing,Avoiding places where a large number of people are gathering,Avoiding sick contacts	Headache,Fever,Dry Cough,New loss of Taste and/or Smell,Shortness of breath or difficulty breathing	12	0	0	1	2	4	3	5	6	7	Somewhat Easy	Somewhat Easy	Somewhat hard	Somewhat Easy	Very Hard	Very Hard	Somewhat hard	Somewhat Easy	Somewhat Easy	Somewhat Easy	Somewhat Easy	Somewhat Easy	Somewhat Easy	Agree	Not Sure
18-24	Female		Nurse		Yes	Before March 26th, 2020 (Date of first confirmed Somali case of COVID-19)	No	Yes	News, Media (e.g. TV, Radio, Newspapers, etc.),Social Media (e.g. Facebook, Twitter, WhatsApp, YouTube, Instagram, Snapchat, etc.)		42	It has increased and is now at _____ per week	47			Airborne Transmission (e.g. sneezing, coughing),Direct contact of bodily fluids with infected persons (e.g. saliva)	7-14 days	Severe disease which can be fatal in certain cases	80%	Headache,Fever,Dry Cough,Sore throat,Runny nose or nasal congestions,New loss of Taste and/or Smell,Shortness of breath or difficulty breathing,Muscle or body aches	Pneumonia,Respiratory Failure,Death	Supportive Care	Hand hygiene,Covering nose and mouth when coughing,Avoiding places where a large number of people are gathering,Avoiding sick contacts	Headache,Fever,Dry Cough,New loss of Taste and/or Smell,Shortness of breath or difficulty breathing	10	0	7	1	4	5	2	6	7	3	Very Hard	Very Easy	Somewhat Easy	Very Easy	Somewhat hard	Somewhat Easy	Somewhat Easy	Very Hard	Very Easy	Very Easy	Somewhat hard	Somewhat Easy	Very Hard	Disagree	Disagree
45-64	Female		Midwife		Yes	March 26th, 2020 or later	No	No	News, Media (e.g. TV, Radio, Newspapers, etc.)		0	It has decreased and is now at _____ per week				Airborne Transmission (e.g. sneezing, coughing),Direct contact of bodily fluids with infected persons (e.g. saliva)	7-14 days	Severe disease which can be fatal in certain cases	20%	Headache,Fever,Dry Cough,Sore throat,New loss of Taste and/or Smell,Shortness of breath or difficulty breathing	Pneumonia,Respiratory Failure,Death	Supportive Care	Hand hygiene,Covering nose and mouth when coughing,Avoiding places where a large number of people are gathering,Avoiding sick contacts	Headache,Fever,Dry Cough,New loss of Taste and/or Smell,Shortness of breath or difficulty breathing	10	0	0	1	2	4	3	5	6	7	Very Easy	Somewhat Easy	Not Sure	Somewhat Easy	Somewhat hard	Somewhat hard	Somewhat hard	Somewhat Easy	Not Sure	Not Sure	Somewhat Easy	Somewhat Easy	Somewhat Easy	Agree	Not Sure
45-64	Male		Pharmacist		Yes	Before March 26th, 2020 (Date of first confirmed Somali case of COVID-19)	Yes	Yes	News, Media (e.g. TV, Radio, Newspapers, etc.)		0	It has increased and is now at _____ per week				Airborne Transmission (e.g. sneezing, coughing),Direct contact of bodily fluids with infected persons (e.g. saliva)	7-14 days	Severe disease which can be fatal in certain cases	I don't know	Headache,Fever,Dry Cough,Sore throat,New loss of Taste and/or Smell	Pneumonia,Respiratory Failure,Death	Supportive Care	Hand hygiene,Covering nose and mouth when coughing,Avoiding places where a large number of people are gathering,Avoiding sick contacts	Headache,Fever,Dry Cough,Sore throat,New loss of Taste and/or Smell	2	0	0	1	2	5	3	4	6	7	Very Easy	Very Easy	Somewhat hard	Somewhat Easy	Not Sure	Somewhat Easy	Somewhat Easy	Very Easy	Very Easy	Somewhat Easy	Somewhat Easy	Very Easy	Somewhat Easy	Agree	Agree
65+	Male		Physician		Yes	Before March 26th, 2020 (Date of first confirmed Somali case of COVID-19)	Yes	Yes	Official Government/International Websites (e.g. MoH, DoH, WHO, CDC, etc.)		0	It has increased and is now at _____ per week				Airborne Transmission (e.g. sneezing, coughing),Direct contact of bodily fluids with infected persons (e.g. saliva)	7-14 days	Severe disease which can be fatal in certain cases	20%	Headache,Fever,Dry Cough,Sore throat,New loss of Taste and/or Smell,Shortness of breath or difficulty breathing,Muscle or body aches	Pneumonia,Respiratory Failure,Death	Supportive Care	Covering nose and mouth when coughing,Avoiding places where a large number of people are gathering,Avoiding sick contacts	Headache,Fever,Dry Cough,New loss of Taste and/or Smell,Shortness of breath or difficulty breathing	15	15	10	1	2	4	3	5	6	7	Very Easy	Somewhat Easy	Somewhat hard	Somewhat Easy	Somewhat hard	Somewhat hard	Somewhat hard	Somewhat Easy	Somewhat Easy	Somewhat Easy	Somewhat Easy	Somewhat Easy	Somewhat Easy	Agree	Not Sure
65+	Female		Nurse		Yes	March 26th, 2020 or later	No	No	News, Media (e.g. TV, Radio, Newspapers, etc.),Official Government/International Websites (e.g. MoH, DoH, WHO, CDC, etc.)		0	It has increased and is now at _____ per week	0			Airborne Transmission (e.g. sneezing, coughing),Direct contact of bodily fluids with infected persons (e.g. saliva)	7-14 days	Severe disease which can be fatal in certain cases	20%	Headache,Fever,Dry Cough,Sore throat,Runny nose or nasal congestions,New loss of Taste and/or Smell,Shortness of breath or difficulty breathing,Diarrhea,Muscle or body aches,Fatigue or malaise	Pneumonia,Respiratory Failure,Death	Supportive Care	Hand hygiene,Covering nose and mouth when coughing,Avoiding places where a large number of people are gathering,Avoiding sick contacts	Headache,Fever,Dry Cough,New loss of Taste and/or Smell,Shortness of breath or difficulty breathing	10	0	0	1	2	4	3	5	6	7	Very Easy	Somewhat Easy	Not Sure	Somewhat Easy	Somewhat hard	Somewhat hard	Somewhat hard	Somewhat Easy	Somewhat Easy	Somewhat Easy	Somewhat Easy	Somewhat Easy	Somewhat Easy	Agree	Not Sure
18-24	Female		Nurse		Yes	Before March 26th, 2020 (Date of first confirmed Somali case of COVID-19)	Yes	Yes	News, Media (e.g. TV, Radio, Newspapers, etc.),Social Media (e.g. Facebook, Twitter, WhatsApp, YouTube, Instagram, Snapchat, etc.),Family Members, Colleagues, Friends,Local or Community Leaders		30	It has decreased and is now at _____ per week			23	Airborne Transmission (e.g. sneezing, coughing),Direct contact of bodily fluids with infected persons (e.g. saliva)	2-14 days	Severe disease which can be fatal in certain cases	45%	Headache,Fever,Dry Cough,Runny nose or nasal congestions,New loss of Taste and/or Smell,Shortness of breath or difficulty breathing	Respiratory Failure,Death	Supportive Care	Hand hygiene,Covering nose and mouth when coughing,Avoiding places where a large number of people are gathering,Avoiding sick contacts	Headache,Fever,Dry Cough,New loss of Taste and/or Smell,Shortness of breath or difficulty breathing	14	0	8	1	2	4	5	3	7	6	Very Easy	Very Easy	Very Hard	Very Easy	Very Easy	Very Hard	Very Hard	Very Easy	Very Easy	Very Easy	Very Easy	Very Easy	Very Easy	Agree	Agree
45-64	Male		Community Health Worker		Yes	Before March 26th, 2020 (Date of first confirmed Somali case of COVID-19)	Yes	Yes	News, Media (e.g. TV, Radio, Newspapers, etc.),Social Media (e.g. Facebook, Twitter, WhatsApp, YouTube, Instagram, Snapchat, etc.),Family Members, Colleagues, Friends,Non-Governmental Organizations (NGOs)		200	It has decreased and is now at _____ per week			70	Airborne Transmission (e.g. sneezing, coughing),Direct contact of bodily fluids with infected persons (e.g. saliva)	7-14 days	Severe disease which can be fatal in certain cases	20%	Headache,Fever,Dry Cough,Sore throat,Runny nose or nasal congestions,New loss of Taste and/or Smell,Shortness of breath or difficulty breathing,Fatigue or malaise	Respiratory Failure,Death	Supportive Care	Hand hygiene,Covering nose and mouth when coughing,Avoiding places where a large number of people are gathering,Avoiding sick contacts	Headache,Fever,Dry Cough,Sore throat,Shortness of breath or difficulty breathing	35	0	20	1	2	4	3	6	7	5	Somewhat Easy	Somewhat Easy	Very Hard	Somewhat Easy	Very Hard	Very Hard	Very Easy	Somewhat hard	Somewhat hard	Somewhat hard	Somewhat Easy	Somewhat Easy	Somewhat Easy	Disagree	Strongly Disagree
35-44	Female		Midwife		Yes	Before March 26th, 2020 (Date of first confirmed Somali case of COVID-19)	Yes	Yes	News, Media (e.g. TV, Radio, Newspapers, etc.),Informational calls/SMS,Social Media (e.g. Facebook, Twitter, WhatsApp, YouTube, Instagram, Snapchat, etc.),Official Government/International Websites (e.g. MoH, DoH, WHO, CDC, etc.),Family Members, Colleagues, Friends,Employer, Work Colleagues, and Others at Work,Non-Governmental Organizations (NGOs),Local or Community Leaders,Journals		0	It has increased and is now at _____ per week				Airborne Transmission (e.g. sneezing, coughing),Direct contact of bodily fluids with infected persons (e.g. saliva),Fecal-Oral Mode of Transmission	2-14 days	Always fatal	45%	Headache,Fever,Dry Cough,Sore throat,Runny nose or nasal congestions,New loss of Taste and/or Smell,Shortness of breath or difficulty breathing,Diarrhea,Muscle or body aches,Fatigue or malaise	Pneumonia,Respiratory Failure,Death	Supportive Care	Hand hygiene,Covering nose and mouth when coughing,Avoiding places where a large number of people are gathering,Avoiding sick contacts	Dry Cough,Runny nose or nasal congestions,New loss of Taste and/or Smell,Shortness of breath or difficulty breathing,Fatigue or malaise	15	0	0	2	3	6	4	1	5	7	Very Easy	Somewhat Easy	Somewhat Easy	Somewhat Easy	Somewhat hard	Very Hard	Somewhat hard	Somewhat Easy	Somewhat hard	Very Hard	Somewhat Easy	Somewhat hard	Somewhat hard	Strongly agree	Strongly Disagree
45-64	Male		Physician		Yes	Before March 26th, 2020 (Date of first confirmed Somali case of COVID-19)	Yes	Yes	News, Media (e.g. TV, Radio, Newspapers, etc.),Informational calls/SMS,Official Government/International Websites (e.g. MoH, DoH, WHO, CDC, etc.),Employer, Work Colleagues, and Others at Work,Non-Governmental Organizations (NGOs),Journals		0	It has increased and is now at _____ per week				Airborne Transmission (e.g. sneezing, coughing),Direct contact of bodily fluids with infected persons (e.g. saliva),Fecal-Oral Mode of Transmission	2-14 days	Severe disease which can be fatal in certain cases	45%	Headache,Fever,Dry Cough,Sore throat,Runny nose or nasal congestions,New loss of Taste and/or Smell,Shortness of breath or difficulty breathing,Diarrhea,Muscle or body aches,Fatigue or malaise	Pneumonia,Respiratory Failure,Death	Supportive Care	Hand hygiene,Covering nose and mouth when coughing,Avoiding places where a large number of people are gathering,Avoiding sick contacts	Fever,Dry Cough,Runny nose or nasal congestions,New loss of Taste and/or Smell,Shortness of breath or difficulty breathing	30	10	7	2	3	6	5	1	4	7	Somewhat Easy	Very Easy	Somewhat Easy	Somewhat Easy	Somewhat hard	Very Hard	Somewhat Easy	Somewhat hard	Very Hard	Very Hard	Very Hard	Somewhat hard	Somewhat hard	Strongly agree	Disagree
18-24	Male		Other Healthcare Professional (Please Specify)		Yes	I'm Not Sure	Yes	Yes	News, Media (e.g. TV, Radio, Newspapers, etc.)		7	It has increased and is now at _____ per week				Airborne Transmission (e.g. sneezing, coughing),Direct contact of bodily fluids with infected persons (e.g. saliva)	2-14 days	Mild disease; always curable	20%	Dry Cough,Sore throat	Pneumonia	Supportive Care	Hand hygiene,Covering nose and mouth when coughing	Dry Cough,Sore throat,New loss of Taste and/or Smell	7	8	9	4	3	5	1	2	6	7	Not Sure	Very Easy	Very Hard	Somewhat hard	Very Hard	Very Hard	Very Hard	Not Sure	Very Hard	Very Hard	Very Hard	Very Hard	Very Hard	Agree	Agree
35-44	Male		Pharmacist		Yes	Before March 26th, 2020 (Date of first confirmed Somali case of COVID-19)	Yes	Yes	News, Media (e.g. TV, Radio, Newspapers, etc.),Informational calls/SMS,Social Media (e.g. Facebook, Twitter, WhatsApp, YouTube, Instagram, Snapchat, etc.),Official Government/International Websites (e.g. MoH, DoH, WHO, CDC, etc.),Family Members, Colleagues, Friends		170	It has increased and is now at _____ per week	230			Airborne Transmission (e.g. sneezing, coughing),Direct contact of bodily fluids with infected persons (e.g. saliva)	7-14 days	Severe disease which can be fatal in certain cases	80%	Fever,Dry Cough,Wet Cough or sputum/mucus production,Sore throat,New loss of Taste and/or Smell,Shortness of breath or difficulty breathing	Pneumonia,Respiratory Failure,Death	Supportive Care	Hand hygiene,Covering nose and mouth when coughing,Avoiding places where a large number of people are gathering	Fever,Wet Cough or sputum/mucus production,Sore throat,New loss of Taste and/or Smell,Shortness of breath or difficulty breathing	30	0	10	1	4	5	3	2	7	6	Very Hard	Somewhat hard	Somewhat hard	Very Easy	Somewhat hard	Very Hard	Somewhat hard	Somewhat hard	Somewhat hard	Not Sure	Somewhat hard	Very Hard	Somewhat Easy	Agree	Disagree
25-34	Female		Nurse		Yes	Before March 26th, 2020 (Date of first confirmed Somali case of COVID-19)	Yes	Yes	News, Media (e.g. TV, Radio, Newspapers, etc.),Social Media (e.g. Facebook, Twitter, WhatsApp, YouTube, Instagram, Snapchat, etc.),Family Members, Colleagues, Friends,Journals		0	It has increased and is now at _____ per week				Airborne Transmission (e.g. sneezing, coughing),Direct contact of bodily fluids with infected persons (e.g. saliva),Fecal-Oral Mode of Transmission	7-14 days	Severe disease which can be fatal in certain cases	55%	Headache,Fever,Dry Cough,Sore throat,Runny nose or nasal congestions,New loss of Taste and/or Smell,Shortness of breath or difficulty breathing,Fatigue or malaise	Respiratory Failure,Death	Supportive Care	Hand hygiene,Freezing food that may be contaminted,Avoiding places where a large number of people are gathering,Avoiding sick contacts	Fever,Sore throat,Runny nose or nasal congestions,New loss of Taste and/or Smell,Shortness of breath or difficulty breathing	15	0	0	2	3	4	5	1	6	7	Very Easy	Somewhat Easy	Somewhat Easy	Somewhat Easy	Somewhat hard	Very Hard	Somewhat hard	Somewhat Easy	Somewhat hard	Very Hard	Very Hard	Somewhat hard	Somewhat Easy	Strongly agree	Disagree
35-44	Male		Dentist		Yes	Before March 26th, 2020 (Date of first confirmed Somali case of COVID-19)	Yes	Yes	News, Media (e.g. TV, Radio, Newspapers, etc.),Social Media (e.g. Facebook, Twitter, WhatsApp, YouTube, Instagram, Snapchat, etc.),Family Members, Colleagues, Friends,Employer, Work Colleagues, and Others at Work,Journals		0	It has increased and is now at _____ per week				Airborne Transmission (e.g. sneezing, coughing),Direct contact of bodily fluids with infected persons (e.g. saliva),Fecal-Oral Mode of Transmission	7-14 days	Severe disease which can be fatal in certain cases	55%	Headache,Fever,Dry Cough,Sore throat,Runny nose or nasal congestions,New loss of Taste and/or Smell,Shortness of breath or difficulty breathing,Fatigue or malaise	Pneumonia,Respiratory Failure,Death	Supportive Care	Hand hygiene,Covering nose and mouth when coughing,Avoiding places where a large number of people are gathering,Avoiding sick contacts	Fever,Dry Cough,Runny nose or nasal congestions,New loss of Taste and/or Smell,Shortness of breath or difficulty breathing	10	0	0	2	5	6	4	1	3	7	Somewhat Easy	Somewhat Easy	Somewhat Easy	Somewhat Easy	Somewhat hard	Somewhat hard	Somewhat Easy	Somewhat Easy	Somewhat hard	Very Hard	Very Hard	Somewhat hard	Somewhat Easy	Agree	Strongly Disagree
45-64	Male		Pharmacist		Yes	Before March 26th, 2020 (Date of first confirmed Somali case of COVID-19)	Yes	Yes	News, Media (e.g. TV, Radio, Newspapers, etc.),Social Media (e.g. Facebook, Twitter, WhatsApp, YouTube, Instagram, Snapchat, etc.),Family Members, Colleagues, Friends,Employer, Work Colleagues, and Others at Work,Local or Community Leaders,Journals		0	It has increased and is now at _____ per week				Airborne Transmission (e.g. sneezing, coughing),Direct contact of bodily fluids with infected persons (e.g. saliva),Fecal-Oral Mode of Transmission	2-14 days	Always fatal	55%	Headache,Fever,Dry Cough,Sore throat,Runny nose or nasal congestions,New loss of Taste and/or Smell,Shortness of breath or difficulty breathing,Diarrhea,Muscle or body aches,Fatigue or malaise	Pneumonia,Respiratory Failure,Death	Supportive Care	Hand hygiene,Covering nose and mouth when coughing,Avoiding places where a large number of people are gathering,Avoiding sick contacts	Fever,Dry Cough,New loss of Taste and/or Smell,Shortness of breath or difficulty breathing,Muscle or body aches	15	0	0	2	3	6	4	1	5	7	Somewhat Easy	Very Easy	Somewhat Easy	Somewhat Easy	Somewhat hard	Very Hard	Somewhat hard	Somewhat Easy	Somewhat hard	Very Hard	Very Hard	Somewhat hard	Somewhat hard	Strongly agree	Disagree
25-34	Male		Nurse		Yes	Before March 26th, 2020 (Date of first confirmed Somali case of COVID-19)	Yes	Yes	News, Media (e.g. TV, Radio, Newspapers, etc.),Social Media (e.g. Facebook, Twitter, WhatsApp, YouTube, Instagram, Snapchat, etc.),Family Members, Colleagues, Friends,Journals		5	It has decreased and is now at _____ per week				Airborne Transmission (e.g. sneezing, coughing),Direct contact of bodily fluids with infected persons (e.g. saliva),Fecal-Oral Mode of Transmission	2-14 days	Severe disease which can be fatal in certain cases	20%	Headache,Fever,Dry Cough,Runny nose or nasal congestions,Shortness of breath or difficulty breathing	Pneumonia,Respiratory Failure,Death	Vaccination	Hand hygiene,Covering nose and mouth when coughing,Avoiding places where a large number of people are gathering,Avoiding sick contacts	Headache,Skin Rash,Shortness of breath or difficulty breathing,Diarrhea,Muscle or body aches	5	20	40	2	3	5	4	1	6	7	Very Easy	Very Hard	Very Hard	Not Sure	Very Easy	Somewhat hard	Somewhat Easy	Somewhat hard	Very Easy	Very Hard	Very Easy	Very Hard	Not Sure	Strongly agree	Strongly agree
35-44	Male		Other Healthcare Professional (Please Specify)	Laboratorist	Yes	Before March 26th, 2020 (Date of first confirmed Somali case of COVID-19)	Yes	Yes	News, Media (e.g. TV, Radio, Newspapers, etc.),Social Media (e.g. Facebook, Twitter, WhatsApp, YouTube, Instagram, Snapchat, etc.),Family Members, Colleagues, Friends,Employer, Work Colleagues, and Others at Work,Local or Community Leaders,Journals		0	It has increased and is now at _____ per week				Airborne Transmission (e.g. sneezing, coughing),Direct contact of bodily fluids with infected persons (e.g. saliva),Fecal-Oral Mode of Transmission	7-14 days	Severe disease which can be fatal in certain cases	55%	Headache,Fever,Dry Cough,Sore throat,Runny nose or nasal congestions,New loss of Taste and/or Smell,Shortness of breath or difficulty breathing,Diarrhea,Muscle or body aches,Fatigue or malaise	Pneumonia,Respiratory Failure,Death	Supportive Care	Hand hygiene,Covering nose and mouth when coughing,Avoiding places where a large number of people are gathering,Avoiding sick contacts	Fever,Dry Cough,New loss of Taste and/or Smell,Shortness of breath or difficulty breathing,Fatigue or malaise	20	15	0	2	4	5	6	1	3	7	Very Easy	Very Easy	Somewhat Easy	Somewhat Easy	Somewhat hard	Very Hard	Somewhat hard	Very Easy	Somewhat hard	Very Hard	Very Hard	Somewhat hard	Somewhat hard	Agree	Disagree
25-34	Male		Community Health Worker		Yes	Before March 26th, 2020 (Date of first confirmed Somali case of COVID-19)	Yes	Yes	News, Media (e.g. TV, Radio, Newspapers, etc.),Informational calls/SMS,Social Media (e.g. Facebook, Twitter, WhatsApp, YouTube, Instagram, Snapchat, etc.)		2	It has increased and is now at _____ per week				Airborne Transmission (e.g. sneezing, coughing),Direct contact of bodily fluids with infected persons (e.g. saliva)	7-14 days	Mild disease; always curable	45%	Headache,Fever,Dry Cough,Sore throat,Runny nose or nasal congestions	Respiratory Failure	Supportive Care	Hand hygiene,Covering nose and mouth when coughing,Avoiding places where a large number of people are gathering	Headache,Fever,Dry Cough,New loss of Taste and/or Smell,Shortness of breath or difficulty breathing	30	5	3	3	1	4	2	6	5	7	Somewhat Easy	Very Hard	Somewhat hard	Somewhat hard	Very Easy	Somewhat Easy	Not Sure	Very Hard	Somewhat Easy	Very Hard	Not Sure	Very Hard	Not Sure	Agree	Strongly agree
25-34	Female		Nurse		Yes	Before March 26th, 2020 (Date of first confirmed Somali case of COVID-19)	Yes	Yes	Official Government/International Websites (e.g. MoH, DoH, WHO, CDC, etc.)		0	It has increased and is now at _____ per week				Airborne Transmission (e.g. sneezing, coughing),Direct contact of bodily fluids with infected persons (e.g. saliva)	7-14 days	Severe disease which can be fatal in certain cases	55%	Headache,Fever,Dry Cough,Sore throat,New loss of Taste and/or Smell,Shortness of breath or difficulty breathing,Muscle or body aches,Fatigue or malaise	Pneumonia,Respiratory Failure,Death	Supportive Care	Hand hygiene,Covering nose and mouth when coughing,Avoiding places where a large number of people are gathering,Avoiding sick contacts	Fever,Dry Cough,Sore throat,New loss of Taste and/or Smell,Shortness of breath or difficulty breathing	5	2	1	1	2	4	3	6	7	5	Very Easy	Very Easy	Somewhat hard	Very Easy	Not Sure	Somewhat hard	Somewhat hard	Very Easy	Somewhat Easy	Somewhat Easy	Somewhat hard	Very Easy	Somewhat Easy	Agree	Agree
18-24	Male		Physician		Yes	Before March 26th, 2020 (Date of first confirmed Somali case of COVID-19)	Yes	No	News, Media (e.g. TV, Radio, Newspapers, etc.),Informational calls/SMS,Social Media (e.g. Facebook, Twitter, WhatsApp, YouTube, Instagram, Snapchat, etc.),Official Government/International Websites (e.g. MoH, DoH, WHO, CDC, etc.),Non-Governmental Organizations (NGOs),Local or Community Leaders,Journals		0	It has decreased and is now at _____ per week				Airborne Transmission (e.g. sneezing, coughing),Fecal-Oral Mode of Transmission	2-14 days	Severe disease which can be fatal in certain cases	80%	Fever,Dry Cough,Sore throat,New loss of Taste and/or Smell,Shortness of breath or difficulty breathing,Muscle or body aches,Fatigue or malaise	Pneumonia,Respiratory Failure,Death	Supportive Care	Hand hygiene,Covering nose and mouth when coughing,Freezing food that may be contaminted,Avoiding places where a large number of people are gathering,Avoiding sick contacts	Fever,Dry Cough,New loss of Taste and/or Smell,Shortness of breath or difficulty breathing,Muscle or body aches	4	6	3	1	2	4	3	5	6	7	Very Hard	Somewhat hard	Very Hard	Very Hard	Very Hard	Very Hard	Very Hard	Very Hard	Very Hard	Very Hard	Very Hard	Very Hard	Not Sure	Not Sure	Disagree
18-24	Male		Pharmacist		Yes	Before March 26th, 2020 (Date of first confirmed Somali case of COVID-19)	Yes	Yes	Social Media (e.g. Facebook, Twitter, WhatsApp, YouTube, Instagram, Snapchat, etc.)		2	It has increased and is now at _____ per week				Airborne Transmission (e.g. sneezing, coughing)	2-14 days	Severe disease which can be fatal in certain cases	45%	Fever,Dry Cough,New loss of Taste and/or Smell,Shortness of breath or difficulty breathing,Muscle or body aches	Pneumonia,Respiratory Failure	Supportive Care	Hand hygiene	Fever,Dry Cough,New loss of Taste and/or Smell,Shortness of breath or difficulty breathing,Muscle or body aches	3	1	1	1	2	3	4	5	6	7	Very Easy	Very Hard	Somewhat Easy	Very Hard	Very Easy	Somewhat Easy	Very Easy	Very Easy	Very Easy	Somewhat Easy	Very Easy	Not Sure	Somewhat hard	Strongly agree	Strongly agree
25-34	Male		Nurse		Yes	Before March 26th, 2020 (Date of first confirmed Somali case of COVID-19)	Yes	Yes	Social Media (e.g. Facebook, Twitter, WhatsApp, YouTube, Instagram, Snapchat, etc.)		1	It has increased and is now at _____ per week				Airborne Transmission (e.g. sneezing, coughing)	2-14 days	Severe disease which can be fatal in certain cases	45%	Fever,Dry Cough,New loss of Taste and/or Smell,Shortness of breath or difficulty breathing	Pneumonia,Respiratory Failure	Supportive Care	Hand hygiene	Fever,Dry Cough,New loss of Taste and/or Smell,Shortness of breath or difficulty breathing,Muscle or body aches	2	1	1	2	3	1	4	5	6	7	Very Hard	Very Hard	Somewhat hard	Somewhat hard	Somewhat Easy	Very Easy	Very Easy	Very Hard	Somewhat Easy	Very Easy	Not Sure	Very Easy	Very Easy	Strongly agree	Strongly agree
25-34	Male		Nurse		Yes	I'm Not Sure	No	Yes	News, Media (e.g. TV, Radio, Newspapers, etc.),Social Media (e.g. Facebook, Twitter, WhatsApp, YouTube, Instagram, Snapchat, etc.),Official Government/International Websites (e.g. MoH, DoH, WHO, CDC, etc.)		7	It has stayed the same at _____ per week				Airborne Transmission (e.g. sneezing, coughing),Direct contact of bodily fluids with infected persons (e.g. saliva),Fecal-Oral Mode of Transmission	7-14 days	Severe disease which can be fatal in certain cases	80%	Headache,Fever,Dry Cough,Sore throat,Runny nose or nasal congestions,New loss of Taste and/or Smell,Shortness of breath or difficulty breathing,Diarrhea,Muscle or body aches,Fatigue or malaise	Pneumonia,Death	Supportive Care	Hand hygiene,Covering nose and mouth when coughing,Freezing food that may be contaminted,Avoiding places where a large number of people are gathering,Avoiding sick contacts	Fever	7	7	2	2	3	1	4	5	6	7	Somewhat hard	Somewhat hard	Somewhat hard	Somewhat hard	Very Hard	Very Hard	Very Hard	Very Hard	Very Hard	Somewhat hard	Not Sure	Not Sure	Not Sure	Not Sure	Not Sure
35-44	Male		Pharmacist		Yes	Before March 26th, 2020 (Date of first confirmed Somali case of COVID-19)	Yes	Yes	News, Media (e.g. TV, Radio, Newspapers, etc.),Informational calls/SMS,Social Media (e.g. Facebook, Twitter, WhatsApp, YouTube, Instagram, Snapchat, etc.)		25	It has increased and is now at _____ per week				Airborne Transmission (e.g. sneezing, coughing),Direct contact of bodily fluids with infected persons (e.g. saliva),Fecal-Oral Mode of Transmission	2-7 days	Severe disease which can be fatal in certain cases	45%	Headache,Fever,Dry Cough,Sore throat,Shortness of breath or difficulty breathing,Muscle or body aches	Respiratory Failure,Death	Supportive Care	Hand hygiene,Covering nose and mouth when coughing,Avoiding places where a large number of people are gathering,Avoiding sick contacts	Headache,Fever,Dry Cough,Sore throat,Shortness of breath or difficulty breathing	44	20	6	2	1	3	4	5	6	7	Very Easy	Somewhat hard	Not Sure	Somewhat Easy	Somewhat Easy	Not Sure	Not Sure	Somewhat hard	Somewhat hard	Somewhat Easy	Somewhat hard	Somewhat Easy	Very Easy	Agree	Strongly agree
18-24	Male		Nurse		Yes	Before March 26th, 2020 (Date of first confirmed Somali case of COVID-19)	Yes	Yes	Social Media (e.g. Facebook, Twitter, WhatsApp, YouTube, Instagram, Snapchat, etc.)		2	It has increased and is now at _____ per week				Airborne Transmission (e.g. sneezing, coughing)	2-14 days	Severe disease which can be fatal in certain cases	45%	Fever,Dry Cough,New loss of Taste and/or Smell,Shortness of breath or difficulty breathing,Muscle or body aches	Pneumonia,Respiratory Failure	Supportive Care	Hand hygiene	Fever,Dry Cough,New loss of Taste and/or Smell,Shortness of breath or difficulty breathing,Muscle or body aches	1	1	1	1	2	6	3	4	5	7	Very Hard	Somewhat hard	Not Sure	Very Hard	Somewhat Easy	Very Easy	Very Easy	Somewhat Easy	Very Easy	Very Easy	Somewhat Easy	Somewhat Easy	Very Easy	Strongly agree	Strongly agree
25-34	Male		Physician		Yes	Before March 26th, 2020 (Date of first confirmed Somali case of COVID-19)	Yes	Yes	News, Media (e.g. TV, Radio, Newspapers, etc.),Social Media (e.g. Facebook, Twitter, WhatsApp, YouTube, Instagram, Snapchat, etc.),Official Government/International Websites (e.g. MoH, DoH, WHO, CDC, etc.)		0	It has decreased and is now at _____ per week			0	Airborne Transmission (e.g. sneezing, coughing),Direct contact of bodily fluids with infected persons (e.g. saliva)	2-14 days	Severe disease which can be fatal in certain cases	55%	Fever,Dry Cough,Sore throat,New loss of Taste and/or Smell,Shortness of breath or difficulty breathing,Diarrhea,Muscle or body aches,Fatigue or malaise	Pneumonia,Respiratory Failure,Death	Supportive Care	Hand hygiene,Covering nose and mouth when coughing,Avoiding places where a large number of people are gathering,Avoiding sick contacts	I have not seen any suspected cases of COVID-19	0	0	0	1	6	5	4	2	3	7	Very Hard	Somewhat hard	Very Hard	Very Hard	Very Hard	Very Hard	Very Hard	Very Hard	Somewhat hard	Not Sure	Not Sure	Not Sure	Not Sure	Disagree	Disagree
25-34	Female		Nurse		Yes	March 26th, 2020 or later	Yes	No	News, Media (e.g. TV, Radio, Newspapers, etc.),Informational calls/SMS,Social Media (e.g. Facebook, Twitter, WhatsApp, YouTube, Instagram, Snapchat, etc.),Journals		28	It has increased and is now at _____ per week				Airborne Transmission (e.g. sneezing, coughing),Direct contact of bodily fluids with infected persons (e.g. saliva),Fecal-Oral Mode of Transmission	7-21 days	Mild disease; always curable	20%	Headache,Fever,Dry Cough,Sore throat,New loss of Taste and/or Smell,Shortness of breath or difficulty breathing,Muscle or body aches,Fatigue or malaise	Respiratory Failure	Supportive Care	Hand hygiene,Covering nose and mouth when coughing,Avoiding places where a large number of people are gathering,Avoiding sick contacts	Headache,Fever,Dry Cough,New loss of Taste and/or Smell,Shortness of breath or difficulty breathing	40	8	4	1	3	4	5	2	6	7	Very Easy	Somewhat hard	Somewhat hard	Somewhat hard	Somewhat Easy	Not Sure	Somewhat hard	Somewhat hard	Somewhat Easy	Somewhat Easy	Somewhat hard	Somewhat Easy	Somewhat Easy	Disagree	Strongly agree
18-24	Male		Other Healthcare Professional (Please Specify)		Yes	Before March 26th, 2020 (Date of first confirmed Somali case of COVID-19)	Yes	No	Social Media (e.g. Facebook, Twitter, WhatsApp, YouTube, Instagram, Snapchat, etc.)		2	It has decreased and is now at _____ per week				Fecal-Oral Mode of Transmission	7-14 days	Severe disease which can be fatal in certain cases	45%	Headache,Fever,Dry Cough,Sore throat,Runny nose or nasal congestions,New loss of Taste and/or Smell,Shortness of breath or difficulty breathing,Diarrhea,Muscle or body aches,Fatigue or malaise	Pneumonia	Vaccination	Hand hygiene,Covering nose and mouth when coughing	Headache,Fever,New loss of Taste and/or Smell	0	0	1	1	3	2	4	5	6	7	Very Easy	Not Sure	Somewhat Easy	Somewhat hard	Very Hard	Very Hard	Not Sure	Not Sure	Very Hard	Somewhat hard	Very Hard	Somewhat hard	Somewhat hard	Disagree	Agree
35-44	Female		Midwife		Yes	Before March 26th, 2020 (Date of first confirmed Somali case of COVID-19)	Yes	Yes	News, Media (e.g. TV, Radio, Newspapers, etc.),Social Media (e.g. Facebook, Twitter, WhatsApp, YouTube, Instagram, Snapchat, etc.),Family Members, Colleagues, Friends,Employer, Work Colleagues, and Others at Work,Local or Community Leaders,Journals		0	It has increased and is now at _____ per week				Airborne Transmission (e.g. sneezing, coughing),Direct contact of bodily fluids with infected persons (e.g. saliva),Fecal-Oral Mode of Transmission	7-14 days	Severe disease which can be fatal in certain cases	55%	Headache,Fever,Dry Cough,Sore throat,Runny nose or nasal congestions,New loss of Taste and/or Smell,Shortness of breath or difficulty breathing,Diarrhea,Muscle or body aches,Fatigue or malaise	Pneumonia,Respiratory Failure,Death	Supportive Care	Hand hygiene,Covering nose and mouth when coughing,Avoiding places where a large number of people are gathering,Avoiding sick contacts	Fever,Dry Cough,New loss of Taste and/or Smell,Shortness of breath or difficulty breathing,Fatigue or malaise	10	0	0	2	5	6	3	1	4	7	Very Easy	Somewhat Easy	Somewhat Easy	Somewhat Easy	Somewhat hard	Very Hard	Somewhat Easy	Somewhat Easy	Somewhat hard	Very Hard	Very Hard	Somewhat hard	Somewhat hard	Strongly agree	Disagree
25-34	Male		Nurse		Yes	Before March 26th, 2020 (Date of first confirmed Somali case of COVID-19)	Yes	Yes	News, Media (e.g. TV, Radio, Newspapers, etc.),Social Media (e.g. Facebook, Twitter, WhatsApp, YouTube, Instagram, Snapchat, etc.),Family Members, Colleagues, Friends,Employer, Work Colleagues, and Others at Work,Local or Community Leaders,Journals		0	It has increased and is now at _____ per week				Airborne Transmission (e.g. sneezing, coughing),Direct contact of bodily fluids with infected persons (e.g. saliva),Fecal-Oral Mode of Transmission	7-14 days	Always fatal	45%	Headache,Fever,Dry Cough,Sore throat,Runny nose or nasal congestions,New loss of Taste and/or Smell,Shortness of breath or difficulty breathing,Muscle or body aches,Fatigue or malaise	Pneumonia,Respiratory Failure,Death	Supportive Care	Hand hygiene,Covering nose and mouth when coughing,Avoiding places where a large number of people are gathering,Avoiding sick contacts	Fever,Dry Cough,Runny nose or nasal congestions,New loss of Taste and/or Smell,Shortness of breath or difficulty breathing	25	0	10	2	5	6	3	1	4	7	Very Easy	Somewhat Easy	Somewhat Easy	Somewhat Easy	Somewhat hard	Very Hard	Somewhat hard	Somewhat Easy	Somewhat hard	Very Hard	Very Hard	Somewhat hard	Somewhat Easy	Strongly agree	Disagree
35-44	Male		Pharmacist		Yes	Before March 26th, 2020 (Date of first confirmed Somali case of COVID-19)	Yes	Yes	News, Media (e.g. TV, Radio, Newspapers, etc.),Informational calls/SMS,Family Members, Colleagues, Friends		6	It has increased and is now at _____ per week				Airborne Transmission (e.g. sneezing, coughing),Fecal-Oral Mode of Transmission	2-14 days	Mild disease; always curable	55%	Headache,Fever,Dry Cough	Respiratory Failure,Death	Supportive Care	Avoiding sick contacts	Headache,Fever,Dry Cough,Sore throat,Runny nose or nasal congestions	6	20	15	1	4	3	2	5	6	7	Very Hard	Very Hard	Very Hard	Somewhat Easy	Not Sure	Very Hard	Very Easy	Somewhat hard	Somewhat hard	Somewhat Easy	Somewhat Easy	Somewhat hard	Very Hard	Agree	Disagree
25-34	Male		Community Health Worker		Yes	Before March 26th, 2020 (Date of first confirmed Somali case of COVID-19)	Yes	No	Official Government/International Websites (e.g. MoH, DoH, WHO, CDC, etc.)		0	It has decreased and is now at _____ per week				Airborne Transmission (e.g. sneezing, coughing)	7-14 days	Severe disease which can be fatal in certain cases	20%	Headache,Fever,Dry Cough,Sore throat,New loss of Taste and/or Smell,Shortness of breath or difficulty breathing,Muscle or body aches,Fatigue or malaise	Pneumonia,Respiratory Failure,Death	Supportive Care	Hand hygiene,Covering nose and mouth when coughing,Avoiding places where a large number of people are gathering,Avoiding sick contacts	Headache,Fever,Dry Cough,New loss of Taste and/or Smell,Shortness of breath or difficulty breathing	4	0	0	1	3	4	2	5	6	7	Very Easy	Somewhat Easy	Not Sure	Somewhat Easy	Somewhat hard	Somewhat hard	Somewhat hard	Somewhat Easy	Somewhat Easy	Somewhat Easy	Somewhat Easy	Somewhat Easy	Somewhat Easy	Agree	Disagree
45-64	Male		Community Health Worker		Yes	Before March 26th, 2020 (Date of first confirmed Somali case of COVID-19)	Yes	Yes	News, Media (e.g. TV, Radio, Newspapers, etc.),Informational calls/SMS,Social Media (e.g. Facebook, Twitter, WhatsApp, YouTube, Instagram, Snapchat, etc.),Official Government/International Websites (e.g. MoH, DoH, WHO, CDC, etc.),Family Members, Colleagues, Friends,Employer, Work Colleagues, and Others at Work,Non-Governmental Organizations (NGOs),Local or Community Leaders,Journals		0	It has increased and is now at _____ per week				Airborne Transmission (e.g. sneezing, coughing),Direct contact of bodily fluids with infected persons (e.g. saliva),Fecal-Oral Mode of Transmission	2-14 days	Severe disease which can be fatal in certain cases	45%	Headache,Fever,Dry Cough,Sore throat,Runny nose or nasal congestions,New loss of Taste and/or Smell,Shortness of breath or difficulty breathing,Diarrhea,Muscle or body aches,Fatigue or malaise	Pneumonia,Respiratory Failure,Death	Supportive Care	Hand hygiene,Covering nose and mouth when coughing,Avoiding places where a large number of people are gathering,Avoiding sick contacts	Fever,Dry Cough,New loss of Taste and/or Smell,Shortness of breath or difficulty breathing,Fatigue or malaise	25	0	0	3	5	6	4	1	2	7	Very Easy	Somewhat Easy	Somewhat Easy	Somewhat Easy	Somewhat hard	Very Hard	Somewhat hard	Somewhat Easy	Somewhat hard	Somewhat hard	Very Hard	Somewhat hard	Somewhat hard	Agree	Disagree
18-24	Female		Nurse		Yes	Before March 26th, 2020 (Date of first confirmed Somali case of COVID-19)	Yes	Yes	News, Media (e.g. TV, Radio, Newspapers, etc.),Social Media (e.g. Facebook, Twitter, WhatsApp, YouTube, Instagram, Snapchat, etc.),Family Members, Colleagues, Friends,Employer, Work Colleagues, and Others at Work,Local or Community Leaders,Journals		0	It has increased and is now at _____ per week				Airborne Transmission (e.g. sneezing, coughing),Direct contact of bodily fluids with infected persons (e.g. saliva),Fecal-Oral Mode of Transmission	2-14 days	Severe disease which can be fatal in certain cases	55%	Headache,Fever,Dry Cough,Sore throat,Runny nose or nasal congestions,New loss of Taste and/or Smell,Shortness of breath or difficulty breathing	Respiratory Failure,Death	Supportive Care	Hand hygiene,Covering nose and mouth when coughing,Avoiding places where a large number of people are gathering,Avoiding sick contacts	Fever,Dry Cough,Sore throat,Runny nose or nasal congestions,Shortness of breath or difficulty breathing	12	0	8	3	5	6	2	1	4	7	Somewhat Easy	Somewhat Easy	Somewhat Easy	Somewhat hard	Somewhat hard	Somewhat hard	Somewhat Easy	Somewhat Easy	Somewhat hard	Somewhat hard	Somewhat hard	Somewhat Easy	Somewhat Easy	Agree	Disagree
18-24	Male		Other Healthcare Professional (Please Specify)		Yes	Before March 26th, 2020 (Date of first confirmed Somali case of COVID-19)	Yes	Yes	News, Media (e.g. TV, Radio, Newspapers, etc.),Social Media (e.g. Facebook, Twitter, WhatsApp, YouTube, Instagram, Snapchat, etc.),Official Government/International Websites (e.g. MoH, DoH, WHO, CDC, etc.)		5	It has increased and is now at _____ per week	15			Airborne Transmission (e.g. sneezing, coughing)	2-14 days	Severe disease which can be fatal in certain cases	I don't know	Fever,Dry Cough,Sore throat,New loss of Taste and/or Smell,Shortness of breath or difficulty breathing	Respiratory Failure,Death	Supportive Care	Hand hygiene,Covering nose and mouth when coughing,Avoiding places where a large number of people are gathering,Avoiding sick contacts	I have not seen any suspected cases of COVID-19	15	6	6	1	5	6	2	3	4	7	Somewhat hard	Somewhat Easy	Not Sure	Very Easy	Not Sure	Somewhat hard	Not Sure	Very Easy	Not Sure	Somewhat Easy	Somewhat hard	Somewhat Easy	Somewhat Easy	Not Sure	Not Sure
18-24	Male		Community Health Worker		Yes	March 26th, 2020 or later	Yes	Yes	Official Government/International Websites (e.g. MoH, DoH, WHO, CDC, etc.)		0	It has decreased and is now at _____ per week				Airborne Transmission (e.g. sneezing, coughing),Direct contact of bodily fluids with infected persons (e.g. saliva)	7-14 days	Severe disease which can be fatal in certain cases	45%	Headache,Fever,Dry Cough,New loss of Taste and/or Smell,Shortness of breath or difficulty breathing,Fatigue or malaise	Pneumonia,Respiratory Failure,Death	Supportive Care	Hand hygiene,Covering nose and mouth when coughing,Avoiding places where a large number of people are gathering,Avoiding sick contacts	Headache,Fever,Dry Cough,New loss of Taste and/or Smell,Shortness of breath or difficulty breathing	13	0	0	1	3	4	2	5	6	7	Somewhat Easy	Somewhat Easy	Somewhat hard	Somewhat Easy	Somewhat hard	Somewhat hard	Somewhat hard	Very Easy	Somewhat Easy	Very Easy	Somewhat Easy	Somewhat Easy	Very Easy	Strongly agree	Not Sure
18-24	Male		Pharmacist		Yes	I'm Not Sure	No	Yes	News, Media (e.g. TV, Radio, Newspapers, etc.)		2	It has increased and is now at _____ per week				Airborne Transmission (e.g. sneezing, coughing),Direct contact of bodily fluids with infected persons (e.g. saliva),Waterborne Transmission	2-14 days	Mild disease; always curable	20%	Headache,Fever,Dry Cough,Sore throat,New loss of Taste and/or Smell	Pneumonia,Respiratory Failure	Supportive Care	Hand hygiene,Covering nose and mouth when coughing	Headache,Fever,Dry Cough,Wet Cough or sputum/mucus production,Shortness of breath or difficulty breathing	2	2	1	2	3	4	7	1	5	6	Very Hard	Very Easy	Not Sure	Very Easy	Very Hard	Not Sure	Somewhat hard	Very Easy	Very Easy	Somewhat Easy	Somewhat Easy	Very Hard	Very Hard	Strongly agree	Strongly agree
18-24	Male		Community Health Worker		Yes	Before March 26th, 2020 (Date of first confirmed Somali case of COVID-19)	Yes	Yes	Social Media (e.g. Facebook, Twitter, WhatsApp, YouTube, Instagram, Snapchat, etc.)		1	It has increased and is now at _____ per week				Airborne Transmission (e.g. sneezing, coughing)	2-14 days	Severe disease which can be fatal in certain cases	45%	Fever,Dry Cough,Wet Cough or sputum/mucus production,New loss of Taste and/or Smell,Shortness of breath or difficulty breathing,Muscle or body aches,Fatigue or malaise	Pneumonia,Respiratory Failure	Supportive Care	Hand hygiene	Fever,Dry Cough,New loss of Taste and/or Smell,Shortness of breath or difficulty breathing,Muscle or body aches	2	1	1	1	2	3	5	6	7	4	Very Easy	Very Hard	Somewhat hard	Very Easy	Very Easy	Somewhat Easy	Very Easy	Somewhat Easy	Very Easy	Very Easy	Very Hard	Somewhat hard	Very Hard	Strongly agree	Strongly agree
45-64	Male		Physician		Yes	Before March 26th, 2020 (Date of first confirmed Somali case of COVID-19)	Yes	Yes	News, Media (e.g. TV, Radio, Newspapers, etc.),Informational calls/SMS,Social Media (e.g. Facebook, Twitter, WhatsApp, YouTube, Instagram, Snapchat, etc.),Official Government/International Websites (e.g. MoH, DoH, WHO, CDC, etc.),Family Members, Colleagues, Friends,Employer, Work Colleagues, and Others at Work,Non-Governmental Organizations (NGOs),Local or Community Leaders,Journals		0	It has increased and is now at _____ per week				Airborne Transmission (e.g. sneezing, coughing),Waterborne Transmission,Fecal-Oral Mode of Transmission	2-14 days	Severe disease which can be fatal in certain cases	45%	Headache,Fever,Dry Cough,Sore throat,Runny nose or nasal congestions,New loss of Taste and/or Smell,Shortness of breath or difficulty breathing,Diarrhea,Muscle or body aches,Fatigue or malaise	Pneumonia,Respiratory Failure,Death	Supportive Care	Hand hygiene,Covering nose and mouth when coughing,Avoiding places where a large number of people are gathering,Avoiding sick contacts	Fever,Dry Cough,New loss of Taste and/or Smell,Shortness of breath or difficulty breathing,Fatigue or malaise	25	0	10	2	5	7	3	1	4	6	Somewhat Easy	Somewhat Easy	Somewhat Easy	Somewhat hard	Very Hard	Very Hard	Somewhat hard	Somewhat Easy	Somewhat hard	Very Hard	Very Hard	Somewhat hard	Somewhat Easy	Strongly agree	Disagree
25-34	Female		Midwife		Yes	Before March 26th, 2020 (Date of first confirmed Somali case of COVID-19)	Yes	Yes	Social Media (e.g. Facebook, Twitter, WhatsApp, YouTube, Instagram, Snapchat, etc.)		2	It has increased and is now at _____ per week				Airborne Transmission (e.g. sneezing, coughing)	2-14 days	Severe disease which can be fatal in certain cases	55%	Fever,Dry Cough,New loss of Taste and/or Smell,Shortness of breath or difficulty breathing	Pneumonia,Respiratory Failure	Supportive Care	Hand hygiene	Fever,Dry Cough,New loss of Taste and/or Smell,Shortness of breath or difficulty breathing,Muscle or body aches	3	1	1	2	3	4	5	6	7	1	Very Easy	Very Hard	Somewhat hard	Very Hard	Somewhat Easy	Very Easy	Very Easy	Not Sure	Somewhat Easy	Very Easy	Very Easy	Somewhat Easy	Somewhat Easy	Strongly agree	Strongly agree
18-24	Male		Pharmacist		Yes	March 26th, 2020 or later	No	No	News, Media (e.g. TV, Radio, Newspapers, etc.),Informational calls/SMS,Social Media (e.g. Facebook, Twitter, WhatsApp, YouTube, Instagram, Snapchat, etc.)		4	It has increased and is now at _____ per week				Airborne Transmission (e.g. sneezing, coughing),Direct contact of bodily fluids with infected persons (e.g. saliva),Fecal-Oral Mode of Transmission	2-7 days	Mild disease; always curable	45%	Headache,Fever,Dry Cough,Sore throat,New loss of Taste and/or Smell,Shortness of breath or difficulty breathing	Respiratory Failure	Supportive Care	Hand hygiene,Avoiding places where a large number of people are gathering,Avoiding sick contacts	Headache,Fever,Dry Cough,Sore throat,Shortness of breath or difficulty breathing	30	10	5	1	2	4	3	5	6	7	Very Easy	Somewhat Easy	Not Sure	Somewhat Easy	Somewhat hard	Somewhat Easy	Somewhat hard	Very Hard	Somewhat Easy	Somewhat Easy	Very Hard	Somewhat hard	Very Easy	Agree	Strongly agree
25-34	Male		Physician		Yes	Before March 26th, 2020 (Date of first confirmed Somali case of COVID-19)	Yes	Yes	Informational calls/SMS		0	It has decreased and is now at _____ per week			0	I don't know	2-7 days	Mild disease; always curable	20%	Headache,Fever,Skin Rash,Dry Cough,Wet Cough or sputum/mucus production,Sore throat	I don't know	Supportive Care	Hand hygiene,Covering nose and mouth when coughing	Headache,Fever,Dry Cough,New loss of Taste and/or Smell,Shortness of breath or difficulty breathing	77	20	15	1	2	3	4	5	6	7	Not Sure	Somewhat hard	Very Hard	Somewhat hard	Somewhat hard	Not Sure	Very Easy	Somewhat hard	Somewhat hard	Very Easy	Very Hard	Somewhat hard	Somewhat Easy	Not Sure	Not Sure
45-64	Male		Pharmacist		Yes	Before March 26th, 2020 (Date of first confirmed Somali case of COVID-19)	Yes	Yes	News, Media (e.g. TV, Radio, Newspapers, etc.),Informational calls/SMS,Social Media (e.g. Facebook, Twitter, WhatsApp, YouTube, Instagram, Snapchat, etc.),Official Government/International Websites (e.g. MoH, DoH, WHO, CDC, etc.)		10	It has increased and is now at _____ per week				Airborne Transmission (e.g. sneezing, coughing),Direct contact of bodily fluids with infected persons (e.g. saliva),Fecal-Oral Mode of Transmission	7-14 days	Severe disease which can be fatal in certain cases	55%	Headache,Fever,Dry Cough,Sore throat,New loss of Taste and/or Smell,Shortness of breath or difficulty breathing	Respiratory Failure,Death	Supportive Care	Hand hygiene,Covering nose and mouth when coughing,Avoiding places where a large number of people are gathering,Avoiding sick contacts	Headache,Dry Cough,Sore throat,Shortness of breath or difficulty breathing,Muscle or body aches	35	10	7	2	1	4	3	6	5	7	Somewhat Easy	Very Easy	Somewhat Easy	Very Easy	Somewhat hard	Very Hard	Somewhat hard	Somewhat Easy	Somewhat Easy	Somewhat hard	Somewhat Easy	Somewhat hard	Somewhat Easy	Agree	Strongly agree
18-24	Female		Nurse		Yes	March 26th, 2020 or later	No	Yes	Official Government/International Websites (e.g. MoH, DoH, WHO, CDC, etc.)		0	It has decreased and is now at _____ per week				Airborne Transmission (e.g. sneezing, coughing),Direct contact of bodily fluids with infected persons (e.g. saliva)	7-14 days	Severe disease which can be fatal in certain cases	20%	Headache,Fever,Dry Cough,Sore throat,Runny nose or nasal congestions,New loss of Taste and/or Smell,Shortness of breath or difficulty breathing	Pneumonia,Respiratory Failure,Death	Supportive Care	Hand hygiene,Covering nose and mouth when coughing,Avoiding places where a large number of people are gathering,Avoiding sick contacts	Headache,Fever,Dry Cough,New loss of Taste and/or Smell,Shortness of breath or difficulty breathing	5	0	0	1	3	4	2	5	6	7	Very Easy	Somewhat Easy	Somewhat Easy	Very Easy	Somewhat hard	Somewhat hard	Somewhat hard	Somewhat Easy	Somewhat Easy	Somewhat Easy	Somewhat Easy	Somewhat Easy	Somewhat Easy	Agree	Not Sure
18-24	Female		Midwife		Yes	Before March 26th, 2020 (Date of first confirmed Somali case of COVID-19)	No	No	News, Media (e.g. TV, Radio, Newspapers, etc.),Informational calls/SMS,Social Media (e.g. Facebook, Twitter, WhatsApp, YouTube, Instagram, Snapchat, etc.)		8	It has increased and is now at _____ per week				Airborne Transmission (e.g. sneezing, coughing),Direct contact of bodily fluids with infected persons (e.g. saliva),Fecal-Oral Mode of Transmission	7-14 days	Severe disease which can be fatal in certain cases	55%	Headache,Fever,Dry Cough,Sore throat,New loss of Taste and/or Smell,Shortness of breath or difficulty breathing	Pneumonia,Respiratory Failure	Supportive Care	Hand hygiene,Covering nose and mouth when coughing,Avoiding places where a large number of people are gathering,Avoiding sick contacts	Headache,Fever,Dry Cough,New loss of Taste and/or Smell,Shortness of breath or difficulty breathing	45	10	4	2	1	3	4	5	6	7	Very Easy	Somewhat Easy	Somewhat hard	Not Sure	Somewhat hard	Somewhat hard	Very Hard	Very Hard	Somewhat hard	Somewhat Easy	Somewhat hard	Somewhat Easy	Somewhat hard	Agree	Disagree
25-34	Male		Community Health Worker		Yes	March 26th, 2020 or later	No	Yes	News, Media (e.g. TV, Radio, Newspapers, etc.),Informational calls/SMS,Family Members, Colleagues, Friends,Employer, Work Colleagues, and Others at Work,Non-Governmental Organizations (NGOs)		100	It has decreased and is now at _____ per week				Airborne Transmission (e.g. sneezing, coughing),Direct contact of bodily fluids with infected persons (e.g. saliva),Fecal-Oral Mode of Transmission	2-14 days	Severe disease which can be fatal in certain cases	45%	Headache,Fever,Skin Rash,Dry Cough,New loss of Taste and/or Smell	Pneumonia	Vaccination	Hand hygiene,Covering nose and mouth when coughing,Avoiding sick contacts	Headache,Fever,Skin Rash,Dry Cough,Diarrhea	7	23	14	2	4	1	5	3	6	7	Very Hard	Somewhat Easy	Not Sure	Very Hard	Very Easy	Very Hard	Very Easy	Very Hard	Not Sure	Very Easy	Very Hard	Not Sure	Somewhat Easy	Disagree	Disagree
18-24	Female		Other Healthcare Professional (Please Specify)	Medical student	Yes	Before March 26th, 2020 (Date of first confirmed Somali case of COVID-19)	Yes	Yes	Social Media (e.g. Facebook, Twitter, WhatsApp, YouTube, Instagram, Snapchat, etc.),Others (Please Specify)	Online classes	8	It has increased and is now at _____ per week	42			Airborne Transmission (e.g. sneezing, coughing),Direct contact of bodily fluids with infected persons (e.g. saliva)	2-14 days	Severe disease which can be fatal in certain cases	80%	Fever,Dry Cough,Sore throat,New loss of Taste and/or Smell,Shortness of breath or difficulty breathing,Muscle or body aches,Fatigue or malaise	Respiratory Failure,Death	Antiviral Therapy	Hand hygiene,Covering nose and mouth when coughing,Avoiding places where a large number of people are gathering,Avoiding sick contacts	Fever,Dry Cough,New loss of Taste and/or Smell	24	15	190	1	5	4	6	2	3	7	Very Easy	Very Easy	Somewhat Easy	Somewhat Easy	Very Hard	Very Hard	Very Hard	Somewhat hard	Very Easy	Somewhat Easy	Very Hard	Somewhat Easy	Very Easy	Agree	Not Sure
18-24	Female		Other Healthcare Professional (Please Specify)	medical student	Yes	Before March 26th, 2020 (Date of first confirmed Somali case of COVID-19)	No	Yes	Social Media (e.g. Facebook, Twitter, WhatsApp, YouTube, Instagram, Snapchat, etc.)		0	It has decreased and is now at _____ per week				Airborne Transmission (e.g. sneezing, coughing),Direct contact of bodily fluids with infected persons (e.g. saliva)	7-14 days	Severe disease which can be fatal in certain cases	20%	Headache,Fever,Dry Cough,Sore throat,Runny nose or nasal congestions,Shortness of breath or difficulty breathing	Pneumonia,Respiratory Failure,Death	Supportive Care	Hand hygiene,Covering nose and mouth when coughing,Avoiding places where a large number of people are gathering,Avoiding sick contacts	Headache,Fever,Dry Cough,New loss of Taste and/or Smell,Shortness of breath or difficulty breathing	0	0	0	1	3	4	2	5	6	7	Somewhat Easy	Not Sure	Somewhat hard	Somewhat Easy	Somewhat hard	Somewhat hard	Somewhat hard	Somewhat Easy	Somewhat Easy	Somewhat Easy	Somewhat Easy	Somewhat Easy	Somewhat Easy	Agree	Not Sure
65+	Male		Pharmacist		Yes	March 26th, 2020 or later	No	No	News, Media (e.g. TV, Radio, Newspapers, etc.),Informational calls/SMS,Journals		21	It has increased and is now at _____ per week				Airborne Transmission (e.g. sneezing, coughing),Direct contact of bodily fluids with infected persons (e.g. saliva),Fecal-Oral Mode of Transmission	7-14 days	Mild disease; always curable	55%	Headache,Fever,Dry Cough,Runny nose or nasal congestions,New loss of Taste and/or Smell	Respiratory Failure,Death	Supportive Care	Hand hygiene,Freezing food that may be contaminted,Avoiding places where a large number of people are gathering,Avoiding sick contacts	Headache,Fever,New loss of Taste and/or Smell,Shortness of breath or difficulty breathing,Muscle or body aches	42	10	8	3	4	1	2	5	6	7	Somewhat Easy	Somewhat Easy	Very Hard	Somewhat hard	Somewhat Easy	Somewhat hard	Very Hard	Somewhat Easy	Somewhat Easy	Somewhat hard	Very Easy	Somewhat Easy	Somewhat Easy	Agree	Strongly agree
25-34	Male		Other Healthcare Professional (Please Specify)		Yes	March 26th, 2020 or later	Yes	Yes	Official Government/International Websites (e.g. MoH, DoH, WHO, CDC, etc.),Family Members, Colleagues, Friends,Journals		3	It has stayed the same at _____ per week				Airborne Transmission (e.g. sneezing, coughing)	2-14 days	Severe disease which can be fatal in certain cases	45%	Fever,Wet Cough or sputum/mucus production	Death	Supportive Care	Hand hygiene,Avoiding sick contacts	Fever,Dry Cough,Wet Cough or sputum/mucus production,Sore throat,Shortness of breath or difficulty breathing	2	3	2	2	1	3	4	6	7	5	Somewhat hard	Not Sure	Somewhat hard	Very Hard	Very Hard	Very Hard	Very Hard	Very Hard	Not Sure	Very Hard	Very Hard	Very Hard	Very Hard	Strongly Disagree	Strongly Disagree
65+	Female		Midwife		Yes	Before March 26th, 2020 (Date of first confirmed Somali case of COVID-19)	Yes	Yes	News, Media (e.g. TV, Radio, Newspapers, etc.),Informational calls/SMS,Social Media (e.g. Facebook, Twitter, WhatsApp, YouTube, Instagram, Snapchat, etc.),Official Government/International Websites (e.g. MoH, DoH, WHO, CDC, etc.),Others (Please Specify)		23	It has increased and is now at _____ per week				Airborne Transmission (e.g. sneezing, coughing),Direct contact of bodily fluids with infected persons (e.g. saliva),Fecal-Oral Mode of Transmission	7-14 days	Severe disease which can be fatal in certain cases	80%	Headache,Fever,Dry Cough,Sore throat,New loss of Taste and/or Smell,Shortness of breath or difficulty breathing,Muscle or body aches	Respiratory Failure,Death	Vaccination	Hand hygiene,Freezing food that may be contaminted,Avoiding sick contacts	Headache,Fever,Skin Rash,Dry Cough,Shortness of breath or difficulty breathing	42	12	10	2	3	1	4	5	6	7	Somewhat hard	Somewhat hard	Not Sure	Somewhat Easy	Somewhat Easy	Somewhat hard	Very Hard	Somewhat Easy	Somewhat Easy	Somewhat Easy	Very Easy	Very Easy	Very Easy	Agree	Strongly agree
18-24	Female		Physician		Yes	Before March 26th, 2020 (Date of first confirmed Somali case of COVID-19)	Yes	Yes	Social Media (e.g. Facebook, Twitter, WhatsApp, YouTube, Instagram, Snapchat, etc.),Others (Please Specify)	Online classes	42	It has increased and is now at _____ per week				Airborne Transmission (e.g. sneezing, coughing),Direct contact of bodily fluids with infected persons (e.g. saliva)	2-14 days	Severe disease which can be fatal in certain cases	80%	Fever,Dry Cough,Shortness of breath or difficulty breathing,Muscle or body aches,Fatigue or malaise	Respiratory Failure,Death	Antiviral Therapy	Hand hygiene,Covering nose and mouth when coughing,Avoiding places where a large number of people are gathering,Avoiding sick contacts	Fever,Dry Cough,New loss of Taste and/or Smell,Shortness of breath or difficulty breathing	63	56	55	2	5	6	4	1	3	7	Very Easy	Very Easy	Somewhat Easy	Somewhat Easy	Very Hard	Somewhat hard	Very Hard	Somewhat hard	Somewhat Easy	Somewhat Easy	Very Hard	Somewhat hard	Somewhat hard	Agree	Not Sure
25-34	Male		Community Health Worker		Yes	March 26th, 2020 or later	Yes	No	Social Media (e.g. Facebook, Twitter, WhatsApp, YouTube, Instagram, Snapchat, etc.),Official Government/International Websites (e.g. MoH, DoH, WHO, CDC, etc.)		0	It has decreased and is now at _____ per week				Airborne Transmission (e.g. sneezing, coughing),Direct contact of bodily fluids with infected persons (e.g. saliva)	7-14 days	Severe disease which can be fatal in certain cases	45%	Headache,Fever,Dry Cough,Sore throat,New loss of Taste and/or Smell,Shortness of breath or difficulty breathing	Pneumonia,Respiratory Failure,Death	Supportive Care	Hand hygiene,Covering nose and mouth when coughing,Avoiding places where a large number of people are gathering,Avoiding sick contacts	Headache,Fever,Dry Cough,New loss of Taste and/or Smell,Shortness of breath or difficulty breathing	19	0	0	1	3	4	2	5	6	7	Very Easy	Somewhat Easy	Somewhat Easy	Not Sure	Not Sure	Not Sure	Not Sure	Somewhat Easy	Somewhat Easy	Somewhat Easy	Somewhat Easy	Somewhat Easy	Somewhat Easy	Agree	Disagree
18-24	Male		Community Health Worker		Yes	March 26th, 2020 or later	No	Yes	News, Media (e.g. TV, Radio, Newspapers, etc.),Social Media (e.g. Facebook, Twitter, WhatsApp, YouTube, Instagram, Snapchat, etc.),Official Government/International Websites (e.g. MoH, DoH, WHO, CDC, etc.),Family Members, Colleagues, Friends,Local or Community Leaders		80	It has increased and is now at _____ per week				Airborne Transmission (e.g. sneezing, coughing),Direct contact of bodily fluids with infected persons (e.g. saliva),Fecal-Oral Mode of Transmission	7-14 days	Severe disease which can be fatal in certain cases	45%	Headache,Fever,Dry Cough,Runny nose or nasal congestions,Shortness of breath or difficulty breathing	Pneumonia,Respiratory Failure,Death	Supportive Care	Hand hygiene,Covering nose and mouth when coughing,Avoiding places where a large number of people are gathering,Avoiding sick contacts	Headache,Fever,Dry Cough,Runny nose or nasal congestions,Shortness of breath or difficulty breathing	45	89	56	3	1	4	5	6	2	7	Very Hard	Very Easy	Not Sure	Very Easy	Somewhat Easy	Somewhat hard	Not Sure	Very Easy	Somewhat hard	Somewhat hard	Very Easy	Somewhat hard	Somewhat Easy	Strongly agree	Agree
18-24	Male		Dentist		Yes	Before March 26th, 2020 (Date of first confirmed Somali case of COVID-19)	No	No	News, Media (e.g. TV, Radio, Newspapers, etc.),Informational calls/SMS,Social Media (e.g. Facebook, Twitter, WhatsApp, YouTube, Instagram, Snapchat, etc.)		21	It has increased and is now at _____ per week				Airborne Transmission (e.g. sneezing, coughing),Direct contact of bodily fluids with infected persons (e.g. saliva),Fecal-Oral Mode of Transmission	7-14 days	Severe disease which can be fatal in certain cases	20%	Headache,Fever,Dry Cough,Sore throat,Shortness of breath or difficulty breathing,Muscle or body aches	Respiratory Failure,Death	Supportive Care	Hand hygiene,Avoiding places where a large number of people are gathering,Avoiding sick contacts	Headache,Skin Rash,Dry Cough,Shortness of breath or difficulty breathing,Muscle or body aches	36	9	8	1	3	2	4	5	6	7	Somewhat Easy	Somewhat hard	Somewhat Easy	Somewhat Easy	Somewhat hard	Somewhat hard	Very Hard	Very Hard	Somewhat hard	Somewhat Easy	Very Easy	Somewhat Easy	Very Easy	Agree	Agree
35-44	Female		Other Healthcare Professional (Please Specify)		Yes	Before March 26th, 2020 (Date of first confirmed Somali case of COVID-19)	No	Yes	News, Media (e.g. TV, Radio, Newspapers, etc.),Official Government/International Websites (e.g. MoH, DoH, WHO, CDC, etc.),Non-Governmental Organizations (NGOs),Journals		12	It has stayed the same at _____ per week				Airborne Transmission (e.g. sneezing, coughing),Direct contact of bodily fluids with infected persons (e.g. saliva),Fecal-Oral Mode of Transmission	7-14 days	Mild disease; always curable	55%	Headache,Fever,Dry Cough,Wet Cough or sputum/mucus production,Sore throat,Runny nose or nasal congestions	Pneumonia,Respiratory Failure,Death	Supportive Care	Hand hygiene,Covering nose and mouth when coughing,Avoiding places where a large number of people are gathering,Avoiding sick contacts	Headache,Fever,Dry Cough,New loss of Taste and/or Smell,Shortness of breath or difficulty breathing	34	70	58	2	3	5	6	1	7	4	Somewhat hard	Somewhat hard	Not Sure	Very Easy	Somewhat Easy	Somewhat hard	Very Easy	Very Hard	Somewhat hard	Somewhat Easy	Somewhat Easy	Somewhat hard	Very Easy	Disagree	Strongly agree
35-44	Female		Community Health Worker		Yes	March 26th, 2020 or later	Yes	Yes	Official Government/International Websites (e.g. MoH, DoH, WHO, CDC, etc.)		79	It has increased and is now at _____ per week	67			Airborne Transmission (e.g. sneezing, coughing)	7-14 days	Severe disease which can be fatal in certain cases	20%	Headache,Fever,Dry Cough,Sore throat,New loss of Taste and/or Smell,Shortness of breath or difficulty breathing,Diarrhea,Muscle or body aches,Fatigue or malaise	Pneumonia,Respiratory Failure,Death	Supportive Care	Hand hygiene,Covering nose and mouth when coughing,Avoiding places where a large number of people are gathering,Avoiding sick contacts	Headache,Dry Cough,Sore throat,New loss of Taste and/or Smell,Shortness of breath or difficulty breathing	56	46	26	1	2	3	4	5	6	7	Very Easy	Somewhat Easy	Not Sure	Somewhat Easy	Somewhat hard	Very Hard	Somewhat hard	Somewhat Easy	Somewhat Easy	Somewhat hard	Somewhat hard	Somewhat Easy	Somewhat Easy	Agree	Agree
25-34	Female		Nurse		Yes	Before March 26th, 2020 (Date of first confirmed Somali case of COVID-19)	Yes	No	News, Media (e.g. TV, Radio, Newspapers, etc.),Informational calls/SMS,Social Media (e.g. Facebook, Twitter, WhatsApp, YouTube, Instagram, Snapchat, etc.)		32	It has increased and is now at _____ per week				Airborne Transmission (e.g. sneezing, coughing),Direct contact of bodily fluids with infected persons (e.g. saliva),Fecal-Oral Mode of Transmission	7-21 days	Mild disease; always curable	45%	Headache,Fever,Dry Cough,Runny nose or nasal congestions,Shortness of breath or difficulty breathing	Pneumonia,Death	Vaccination	Hand hygiene,Avoiding places where a large number of people are gathering,Avoiding sick contacts	Headache,Fever,New loss of Taste and/or Smell,Shortness of breath or difficulty breathing,Muscle or body aches	44	21	12	2	3	1	4	5	6	7	Somewhat hard	Somewhat hard	Somewhat Easy	Very Easy	Very Hard	Somewhat hard	Somewhat Easy	Somewhat hard	Very Hard	Somewhat hard	Somewhat Easy	Somewhat hard	Very Hard	Agree	Strongly Disagree
25-34	Male		Dentist		Yes	March 26th, 2020 or later	No	Yes	Social Media (e.g. Facebook, Twitter, WhatsApp, YouTube, Instagram, Snapchat, etc.),Official Government/International Websites (e.g. MoH, DoH, WHO, CDC, etc.)		0	It has decreased and is now at _____ per week				Airborne Transmission (e.g. sneezing, coughing),Direct contact of bodily fluids with infected persons (e.g. saliva),Fecal-Oral Mode of Transmission	7-14 days	Severe disease which can be fatal in certain cases	45%	Headache,Fever,Dry Cough,Sore throat,New loss of Taste and/or Smell,Shortness of breath or difficulty breathing,Muscle or body aches,Fatigue or malaise	Pneumonia,Respiratory Failure,Death	Supportive Care	Hand hygiene,Covering nose and mouth when coughing,Avoiding places where a large number of people are gathering,Avoiding sick contacts	Headache,Fever,Dry Cough,New loss of Taste and/or Smell,Shortness of breath or difficulty breathing	5	0	0	1	2	4	3	5	6	7	Somewhat Easy	Not Sure	Not Sure	Somewhat Easy	Not Sure	Not Sure	Not Sure	Somewhat Easy	Somewhat Easy	Somewhat Easy	Somewhat Easy	Somewhat Easy	Somewhat Easy	Agree	Not Sure
35-44	Male		Community Health Worker		Yes	Before March 26th, 2020 (Date of first confirmed Somali case of COVID-19)	Yes	Yes	News, Media (e.g. TV, Radio, Newspapers, etc.),Informational calls/SMS,Social Media (e.g. Facebook, Twitter, WhatsApp, YouTube, Instagram, Snapchat, etc.),Others (Please Specify)		31	It has increased and is now at _____ per week				Airborne Transmission (e.g. sneezing, coughing),Direct contact of bodily fluids with infected persons (e.g. saliva),Fecal-Oral Mode of Transmission	2-7 days	Always fatal	80%	Headache,Fever,Shortness of breath or difficulty breathing,Muscle or body aches,Fatigue or malaise	Death	Vaccination	Hand hygiene,Avoiding places where a large number of people are gathering	Headache,Fever,New loss of Taste and/or Smell,Shortness of breath or difficulty breathing,Muscle or body aches	44	12	10	1	3	2	4	5	6	7	Somewhat Easy	Somewhat hard	Somewhat Easy	Somewhat hard	Very Hard	Somewhat hard	Not Sure	Somewhat hard	Somewhat Easy	Somewhat Easy	Somewhat hard	Not Sure	Somewhat Easy	Strongly Disagree	Strongly agree
65+	Male		Dentist		Yes	Before March 26th, 2020 (Date of first confirmed Somali case of COVID-19)	Yes	Yes	Non-Governmental Organizations (NGOs)		500	It has increased and is now at _____ per week	65			Airborne Transmission (e.g. sneezing, coughing),Direct contact of bodily fluids with infected persons (e.g. saliva)	7-14 days	Severe disease which can be fatal in certain cases	45%	Headache,Fever,Dry Cough,Sore throat,New loss of Taste and/or Smell,Shortness of breath or difficulty breathing,Diarrhea,Muscle or body aches,Fatigue or malaise	Respiratory Failure	Supportive Care	Hand hygiene,Covering nose and mouth when coughing,Avoiding places where a large number of people are gathering,Avoiding sick contacts	Headache,Fever,Dry Cough,New loss of Taste and/or Smell,Shortness of breath or difficulty breathing	67	45	13	1	2	3	4	5	6	7	Very Easy	Somewhat Easy	Somewhat hard	Somewhat hard	Somewhat Easy	Somewhat Easy	Somewhat Easy	Very Easy	Somewhat Easy	Somewhat hard	Somewhat Easy	Somewhat Easy	Somewhat Easy	Agree	Disagree
45-64	Female		Community Health Worker		Yes	I'm Not Sure	No	No	News, Media (e.g. TV, Radio, Newspapers, etc.),Informational calls/SMS,Social Media (e.g. Facebook, Twitter, WhatsApp, YouTube, Instagram, Snapchat, etc.)		23	It has increased and is now at _____ per week				Airborne Transmission (e.g. sneezing, coughing),Direct contact of bodily fluids with infected persons (e.g. saliva),Fecal-Oral Mode of Transmission	2-14 days	Severe disease which can be fatal in certain cases	45%	Headache,Skin Rash,Runny nose or nasal congestions,New loss of Taste and/or Smell,Muscle or body aches,Fatigue or malaise	Pneumonia	Vaccination	Hand hygiene,Avoiding places where a large number of people are gathering	Headache,Fever,Dry Cough,New loss of Taste and/or Smell,Shortness of breath or difficulty breathing	34	12	10	2	3	1	4	5	6	7	Very Hard	Somewhat hard	Somewhat Easy	Somewhat Easy	Very Easy	Somewhat Easy	Somewhat hard	Somewhat hard	Somewhat hard	Somewhat hard	Somewhat hard	Not Sure	Somewhat Easy	Strongly Disagree	Agree
65+	Male		Community Health Worker		Yes	Before March 26th, 2020 (Date of first confirmed Somali case of COVID-19)	Yes	Yes	News, Media (e.g. TV, Radio, Newspapers, etc.),Informational calls/SMS,Social Media (e.g. Facebook, Twitter, WhatsApp, YouTube, Instagram, Snapchat, etc.),Official Government/International Websites (e.g. MoH, DoH, WHO, CDC, etc.),Non-Governmental Organizations (NGOs)		33	It has increased and is now at _____ per week				Airborne Transmission (e.g. sneezing, coughing),Direct contact of bodily fluids with infected persons (e.g. saliva),Fecal-Oral Mode of Transmission	7-14 days	Severe disease which can be fatal in certain cases	45%	Headache,Skin Rash,Dry Cough,Sore throat,New loss of Taste and/or Smell,Shortness of breath or difficulty breathing	Pneumonia,Death	Supportive Care	Hand hygiene,Avoiding places where a large number of people are gathering,Avoiding sick contacts	Headache,Fever,Skin Rash,New loss of Taste and/or Smell,Shortness of breath or difficulty breathing	53	24	14	2	3	4	1	5	6	7	Very Easy	Somewhat hard	Very Hard	Very Easy	Somewhat Easy	Somewhat hard	Somewhat Easy	Somewhat Easy	Very Easy	Not Sure	Somewhat Easy	Not Sure	Very Easy	Agree	Strongly agree
18-24	Male		Other Healthcare Professional (Please Specify)	Medical	Yes	Before March 26th, 2020 (Date of first confirmed Somali case of COVID-19)	Yes	Yes	News, Media (e.g. TV, Radio, Newspapers, etc.),Informational calls/SMS,Official Government/International Websites (e.g. MoH, DoH, WHO, CDC, etc.),Family Members, Colleagues, Friends,Employer, Work Colleagues, and Others at Work,Local or Community Leaders,Journals		2	It has increased and is now at _____ per week	10			Direct contact of bodily fluids with infected persons (e.g. saliva),Waterborne Transmission,Fecal-Oral Mode of Transmission	2-14 days	Severe disease which can be fatal in certain cases	45%	Headache,Fever,Skin Rash,Dry Cough,Wet Cough or sputum/mucus production,Runny nose or nasal congestions,New loss of Taste and/or Smell,Shortness of breath or difficulty breathing,Muscle or body aches,Fatigue or malaise	Pneumonia,Respiratory Failure,Death	Supportive Care	Hand hygiene,Covering nose and mouth when coughing,Freezing food that may be contaminted,Avoiding places where a large number of people are gathering,Avoiding sick contacts	Headache,Shortness of breath or difficulty breathing	5	20	10	1	2	3	4	5	6	7	Very Easy	Very Easy	Very Easy	Very Easy	Very Easy	Very Easy	Very Easy	Somewhat hard	Very Easy	Very Easy	Very Easy	Very Easy	Very Easy	Strongly agree	Strongly agree
45-64	Female		Nurse		Yes	Before March 26th, 2020 (Date of first confirmed Somali case of COVID-19)	Yes	Yes	News, Media (e.g. TV, Radio, Newspapers, etc.),Informational calls/SMS,Social Media (e.g. Facebook, Twitter, WhatsApp, YouTube, Instagram, Snapchat, etc.),Official Government/International Websites (e.g. MoH, DoH, WHO, CDC, etc.),Non-Governmental Organizations (NGOs)		150	It has increased and is now at _____ per week	200			Airborne Transmission (e.g. sneezing, coughing),Direct contact of bodily fluids with infected persons (e.g. saliva)	7-14 days	Severe disease which can be fatal in certain cases	80%	Headache,Fever,Dry Cough,Sore throat,Runny nose or nasal congestions	Pneumonia,Respiratory Failure,Death	Supportive Care	Hand hygiene,Covering nose and mouth when coughing,Avoiding places where a large number of people are gathering,Avoiding sick contacts	Headache,Fever,Dry Cough,Sore throat,Shortness of breath or difficulty breathing	6	2	36	1	3	4	2	6	5	7	Somewhat hard	Very Easy	Very Hard	Somewhat Easy	Very Hard	Very Hard	Somewhat Easy	Somewhat Easy	Somewhat Easy	Very Hard	Somewhat Easy	Somewhat Easy	Somewhat Easy	Agree	Agree
25-34	Male		Physician		Yes	Before March 26th, 2020 (Date of first confirmed Somali case of COVID-19)	Yes	Yes	Official Government/International Websites (e.g. MoH, DoH, WHO, CDC, etc.)		0	It has increased and is now at _____ per week				Direct contact of bodily fluids with infected persons (e.g. saliva)	2-14 days	Severe disease which can be fatal in certain cases	80%	Dry Cough	Respiratory Failure	Supportive Care	Avoiding sick contacts	Headache,Fever,Dry Cough,New loss of Taste and/or Smell,Muscle or body aches	6	2	36	1	3	4	2	6	5	7	Somewhat hard	Very Easy	Very Hard	Very Easy	Somewhat hard	Somewhat hard	Somewhat Easy	Somewhat Easy	Somewhat Easy	Very Hard	Somewhat Easy	Somewhat hard	Somewhat hard	Agree	Agree
25-34	Male		Nurse		Yes	Before March 26th, 2020 (Date of first confirmed Somali case of COVID-19)	No	Yes	News, Media (e.g. TV, Radio, Newspapers, etc.),Official Government/International Websites (e.g. MoH, DoH, WHO, CDC, etc.),Family Members, Colleagues, Friends,Non-Governmental Organizations (NGOs),Local or Community Leaders		3	It has decreased and is now at _____ per week				Airborne Transmission (e.g. sneezing, coughing),Direct contact of bodily fluids with infected persons (e.g. saliva)	2-14 days	Mild disease; always curable	45%	Dry Cough,Sore throat,Runny nose or nasal congestions,New loss of Taste and/or Smell	Death	Supportive Care	Hand hygiene,Covering nose and mouth when coughing,Avoiding places where a large number of people are gathering	Fever,Dry Cough,Sore throat,Muscle or body aches	3	3	3	1	2	4	5	6	3	7	Very Hard	Very Hard	Very Hard	Very Easy	Somewhat Easy	Not Sure	Somewhat hard	Very Hard	Somewhat hard	Not Sure	Very Hard	Very Hard	Somewhat Easy	Agree	Not Sure
18-24	Male		Other Healthcare Professional (Please Specify)		Yes	I'm Not Sure	Yes	No	News, Media (e.g. TV, Radio, Newspapers, etc.)		3	It has increased and is now at _____ per week	20			Airborne Transmission (e.g. sneezing, coughing),Direct contact of bodily fluids with infected persons (e.g. saliva)	2-7 days	Severe disease which can be fatal in certain cases	55%	Headache,Fever,Dry Cough,Wet Cough or sputum/mucus production,Sore throat,Runny nose or nasal congestions,Shortness of breath or difficulty breathing	Respiratory Failure,Death	Supportive Care	Hand hygiene,Covering nose and mouth when coughing,Avoiding places where a large number of people are gathering,Avoiding sick contacts	Headache,Fever,Wet Cough or sputum/mucus production,Sore throat,Shortness of breath or difficulty breathing	3	194	200	1	3	5	2	6	4	7	Very Hard	Very Hard	Very Hard	Very Hard	Very Hard	Somewhat hard	Very Hard	Not Sure	Not Sure	Very Hard	Very Hard	Not Sure	Very Hard	Agree	Agree
18-24	Female		Community Health Worker		Yes	Before March 26th, 2020 (Date of first confirmed Somali case of COVID-19)	No	No	News, Media (e.g. TV, Radio, Newspapers, etc.),Social Media (e.g. Facebook, Twitter, WhatsApp, YouTube, Instagram, Snapchat, etc.)		0	It has decreased and is now at _____ per week				Airborne Transmission (e.g. sneezing, coughing),Direct contact of bodily fluids with infected persons (e.g. saliva)	2-14 days	Severe disease which can be fatal in certain cases	80%	Headache,Fever,Dry Cough,Sore throat,New loss of Taste and/or Smell,Shortness of breath or difficulty breathing,Muscle or body aches,Fatigue or malaise	Respiratory Failure	Supportive Care	Hand hygiene,Covering nose and mouth when coughing,Avoiding places where a large number of people are gathering,Avoiding sick contacts	Headache,Fever,Dry Cough,Sore throat,Shortness of breath or difficulty breathing	0	0	0	1	3	4	2	5	6	7	Somewhat Easy	Somewhat hard	Somewhat hard	Somewhat hard	Somewhat hard	Somewhat hard	Somewhat hard	Somewhat Easy	Somewhat Easy	Somewhat Easy	Somewhat Easy	Somewhat Easy	Somewhat Easy	Agree	Disagree
25-34	Male		Midwife		Yes	March 26th, 2020 or later	Yes	Yes	News, Media (e.g. TV, Radio, Newspapers, etc.),Official Government/International Websites (e.g. MoH, DoH, WHO, CDC, etc.)		0	It has decreased and is now at _____ per week				Airborne Transmission (e.g. sneezing, coughing),Direct contact of bodily fluids with infected persons (e.g. saliva)	7-14 days	Severe disease which can be fatal in certain cases	20%	Headache,Fever,Dry Cough,Sore throat,New loss of Taste and/or Smell,Shortness of breath or difficulty breathing,Muscle or body aches	Pneumonia,Respiratory Failure,Death	Supportive Care	Hand hygiene,Covering nose and mouth when coughing,Avoiding places where a large number of people are gathering,Avoiding sick contacts	Headache,Fever,Dry Cough,New loss of Taste and/or Smell,Shortness of breath or difficulty breathing	12	0	0	1	3	4	2	5	6	7	Somewhat Easy	Somewhat Easy	Not Sure	Somewhat Easy	Not Sure	Not Sure	Not Sure	Somewhat Easy	Somewhat Easy	Somewhat Easy	Somewhat Easy	Somewhat Easy	Somewhat Easy	Agree	Not Sure
45-64	Female		Pharmacist		Yes	Before March 26th, 2020 (Date of first confirmed Somali case of COVID-19)	No	Yes	News, Media (e.g. TV, Radio, Newspapers, etc.),Official Government/International Websites (e.g. MoH, DoH, WHO, CDC, etc.),Local or Community Leaders,Journals		10	It has stayed the same at _____ per week				Airborne Transmission (e.g. sneezing, coughing),Fecal-Oral Mode of Transmission	7-21 days	Severe disease which can be fatal in certain cases	45%	Headache,Fever,Dry Cough,Sore throat,Runny nose or nasal congestions,Shortness of breath or difficulty breathing	Pneumonia,Respiratory Failure,Death	Antiviral Therapy	Hand hygiene,Covering nose and mouth when coughing,Avoiding places where a large number of people are gathering	Headache,Fever,Dry Cough,Shortness of breath or difficulty breathing,Fatigue or malaise	32	25	12	1	5	6	2	3	7	4	Somewhat hard	Very Hard	Not Sure	Very Easy	Somewhat Easy	Somewhat hard	Very Easy	Somewhat hard	Somewhat Easy	Very Hard	Somewhat Easy	Very Easy	Not Sure	Strongly Disagree	Disagree
18-24	Female		Other Healthcare Professional (Please Specify)		Yes	Before March 26th, 2020 (Date of first confirmed Somali case of COVID-19)	Yes	Yes	Social Media (e.g. Facebook, Twitter, WhatsApp, YouTube, Instagram, Snapchat, etc.)		5	It has increased and is now at _____ per week				Airborne Transmission (e.g. sneezing, coughing)	7-14 days	I don't know	45%	Headache,Fever,Skin Rash,Dry Cough,Wet Cough or sputum/mucus production,Sore throat,Runny nose or nasal congestions,New loss of Taste and/or Smell,Shortness of breath or difficulty breathing,Diarrhea,Muscle or body aches,Fatigue or malaise	Pneumonia,Respiratory Failure,Death	Vaccination	Hand hygiene,Avoiding places where a large number of people are gathering,Avoiding sick contacts	Dry Cough,Runny nose or nasal congestions,New loss of Taste and/or Smell,Shortness of breath or difficulty breathing,Fatigue or malaise	7	7	2	2	3	6	4	1	7	5	Not Sure	Very Hard	Not Sure	Very Hard	Somewhat Easy	Somewhat Easy	Somewhat hard	Very Hard	Somewhat hard	Somewhat Easy	Very Hard	Very Hard	Somewhat hard	Strongly Disagree	Agree
25-34	Female		Other Healthcare Professional (Please Specify)	medical student	Yes	March 26th, 2020 or later	Yes	No	Official Government/International Websites (e.g. MoH, DoH, WHO, CDC, etc.)		0	It has decreased and is now at _____ per week				Airborne Transmission (e.g. sneezing, coughing),Direct contact of bodily fluids with infected persons (e.g. saliva)	7-14 days	Severe disease which can be fatal in certain cases	20%	Headache,Fever,Dry Cough,Sore throat,New loss of Taste and/or Smell,Shortness of breath or difficulty breathing,Muscle or body aches	Pneumonia,Respiratory Failure,Death	Supportive Care	Hand hygiene,Covering nose and mouth when coughing,Avoiding places where a large number of people are gathering,Avoiding sick contacts	Headache,Fever,Dry Cough,New loss of Taste and/or Smell,Shortness of breath or difficulty breathing	11	0	0	1	3	4	2	5	6	7	Very Easy	Somewhat Easy	Not Sure	Somewhat Easy	Not Sure	Not Sure	Not Sure	Somewhat Easy	Somewhat Easy	Very Easy	Somewhat Easy	Somewhat Easy	Very Easy	Agree	Not Sure
18-24	Female		Physician		Yes	I'm Not Sure	No	No	News, Media (e.g. TV, Radio, Newspapers, etc.)		0	It has increased and is now at _____ per week	0			Airborne Transmission (e.g. sneezing, coughing)	2-14 days	Severe disease which can be fatal in certain cases	20%	Shortness of breath or difficulty breathing	Respiratory Failure	Supportive Care	Covering nose and mouth when coughing	Headache,Fever,Dry Cough,Shortness of breath or difficulty breathing,Muscle or body aches	3	2	2	2	3	4	6	7	1	5	Somewhat hard	Somewhat hard	Very Easy	Somewhat hard	Not Sure	Very Easy	Somewhat Easy	Very Hard	Somewhat hard	Not Sure	Very Hard	Not Sure	Not Sure	Not Sure	Agree
18-24	Female		Midwife		Yes	Before March 26th, 2020 (Date of first confirmed Somali case of COVID-19)	Yes	Yes	News, Media (e.g. TV, Radio, Newspapers, etc.)		1	It has decreased and is now at _____ per week			0.3	Direct contact of bodily fluids with infected persons (e.g. saliva)	7-14 days	Severe disease which can be fatal in certain cases	55%	Headache,Dry Cough,Wet Cough or sputum/mucus production,Sore throat,Runny nose or nasal congestions,New loss of Taste and/or Smell,Shortness of breath or difficulty breathing	Death	Vaccination	Hand hygiene,Covering nose and mouth when coughing,Avoiding places where a large number of people are gathering,Avoiding sick contacts	Headache,Dry Cough,Runny nose or nasal congestions,New loss of Taste and/or Smell,Shortness of breath or difficulty breathing	3	5	2	1	3	2	4	6	5	7	Somewhat Easy	Very Easy	Somewhat Easy	Very Easy	Somewhat hard	Not Sure	Not Sure	Not Sure	Not Sure	Not Sure	Very Hard	Very Easy	Very Hard	Strongly agree	Strongly agree
18-24	Female		Physician		Yes	March 26th, 2020 or later	Yes	Yes	Social Media (e.g. Facebook, Twitter, WhatsApp, YouTube, Instagram, Snapchat, etc.)		3	It has decreased and is now at _____ per week				Airborne Transmission (e.g. sneezing, coughing)	2-14 days	Severe disease which can be fatal in certain cases	20%	Shortness of breath or difficulty breathing	I don't know	Supportive Care	Hand hygiene	Headache,Fever,Dry Cough,Shortness of breath or difficulty breathing,Muscle or body aches	2	2	2	2	3	4	5	6	1	7	Not Sure	Not Sure	Very Hard	Not Sure	Very Easy	Very Easy	Not Sure	Not Sure	Not Sure	Very Easy	Not Sure	Very Easy	Very Easy	Agree	Agree
25-34	Male		Physician		Yes	March 26th, 2020 or later	Yes	Yes	News, Media (e.g. TV, Radio, Newspapers, etc.)		26	It has increased and is now at _____ per week				Direct contact of bodily fluids with infected persons (e.g. saliva)	7-14 days	Severe disease which can be fatal in certain cases	20%	Dry Cough,Muscle or body aches	Respiratory Failure	Supportive Care	Hand hygiene,Covering nose and mouth when coughing,Avoiding places where a large number of people are gathering,Avoiding sick contacts	Headache,Fever,Dry Cough,Muscle or body aches	45	120	67	5	4	2	6	1	3	7	Very Easy	Very Easy	Very Easy	Somewhat Easy	Somewhat hard	Somewhat hard	Not Sure	Very Hard	Very Easy	Not Sure	Very Easy	Somewhat Easy	Somewhat hard	Strongly Disagree	Strongly Disagree
25-34	Male		Other Healthcare Professional (Please Specify)		Yes	Before March 26th, 2020 (Date of first confirmed Somali case of COVID-19)	Yes	Yes	Social Media (e.g. Facebook, Twitter, WhatsApp, YouTube, Instagram, Snapchat, etc.)		25	It has increased and is now at _____ per week				Direct contact of bodily fluids with infected persons (e.g. saliva),Fecal-Oral Mode of Transmission	7-14 days	I don't know	20%	Dry Cough,Sore throat,Runny nose or nasal congestions,Shortness of breath or difficulty breathing,Muscle or body aches	Pneumonia,Respiratory Failure	Supportive Care	Hand hygiene,Covering nose and mouth when coughing,Avoiding places where a large number of people are gathering,Avoiding sick contacts	Fever,Dry Cough,Shortness of breath or difficulty breathing,Muscle or body aches,Fatigue or malaise	19	200	15	3	1	4	5	2	6	7	Very Hard	Somewhat hard	Not Sure	Very Hard	Somewhat hard	Somewhat Easy	Not Sure	Very Hard	Somewhat hard	Not Sure	Somewhat hard	Not Sure	Somewhat Easy	Agree	Agree
25-34	Male		Other Healthcare Professional (Please Specify)	medical student	Yes	Before March 26th, 2020 (Date of first confirmed Somali case of COVID-19)	No	Yes	Social Media (e.g. Facebook, Twitter, WhatsApp, YouTube, Instagram, Snapchat, etc.)		0	It has decreased and is now at _____ per week				Airborne Transmission (e.g. sneezing, coughing)	2-14 days	Severe disease which can be fatal in certain cases	20%	Fever,Dry Cough,New loss of Taste and/or Smell,Shortness of breath or difficulty breathing,Muscle or body aches	Pneumonia,Respiratory Failure,Death	Supportive Care	Hand hygiene,Covering nose and mouth when coughing,Avoiding places where a large number of people are gathering,Avoiding sick contacts	Fever,Dry Cough,New loss of Taste and/or Smell,Shortness of breath or difficulty breathing,Muscle or body aches	10	0	0	1	3	4	2	5	6	7	Somewhat Easy	Somewhat Easy	Not Sure	Somewhat Easy	Not Sure	Not Sure	Not Sure	Somewhat Easy	Somewhat Easy	Somewhat Easy	Somewhat Easy	Somewhat Easy	Somewhat Easy	Agree	Not Sure
18-24	Female		Physician		Yes	March 26th, 2020 or later	Yes	Yes	Official Government/International Websites (e.g. MoH, DoH, WHO, CDC, etc.)		0	It has decreased and is now at _____ per week				Airborne Transmission (e.g. sneezing, coughing),Direct contact of bodily fluids with infected persons (e.g. saliva)	7-14 days	Severe disease which can be fatal in certain cases	20%	Headache,Fever,Dry Cough,Sore throat,New loss of Taste and/or Smell,Shortness of breath or difficulty breathing,Muscle or body aches	Respiratory Failure	Supportive Care	Hand hygiene,Covering nose and mouth when coughing,Avoiding places where a large number of people are gathering,Avoiding sick contacts	Headache,Fever,Dry Cough,New loss of Taste and/or Smell,Shortness of breath or difficulty breathing	13	0	0	1	3	4	2	5	6	7	Very Easy	Somewhat Easy	Not Sure	Somewhat Easy	Not Sure	Not Sure	Not Sure	Somewhat Easy	Not Sure	Not Sure	Not Sure	Not Sure	Not Sure	Agree	Not Sure
18-24	Male		Physician		Yes	Before March 26th, 2020 (Date of first confirmed Somali case of COVID-19)	Yes	Yes	Social Media (e.g. Facebook, Twitter, WhatsApp, YouTube, Instagram, Snapchat, etc.),Family Members, Colleagues, Friends		3	It has increased and is now at _____ per week				Airborne Transmission (e.g. sneezing, coughing)	2-14 days	Severe disease which can be fatal in certain cases	I don't know	Headache,Fever,Dry Cough,Sore throat,New loss of Taste and/or Smell,Shortness of breath or difficulty breathing	Pneumonia,Respiratory Failure,Death	Supportive Care	Hand hygiene,Covering nose and mouth when coughing,Avoiding places where a large number of people are gathering,Avoiding sick contacts	Fever,Dry Cough,New loss of Taste and/or Smell	9	8	5	3	6	5	4	1	2	7	Not Sure	Somewhat hard	Somewhat hard	Somewhat hard	Somewhat hard	Somewhat hard	Not Sure	Somewhat hard	Not Sure	Not Sure	Somewhat hard	Very Hard	Somewhat hard	Not Sure	Not Sure
25-34	Male		Other Healthcare Professional (Please Specify)		Yes	Before March 26th, 2020 (Date of first confirmed Somali case of COVID-19)	No	Yes	Social Media (e.g. Facebook, Twitter, WhatsApp, YouTube, Instagram, Snapchat, etc.),Official Government/International Websites (e.g. MoH, DoH, WHO, CDC, etc.),Non-Governmental Organizations (NGOs),Journals		25	It has decreased and is now at _____ per week				Airborne Transmission (e.g. sneezing, coughing),Direct contact of bodily fluids with infected persons (e.g. saliva)	7-14 days	Severe disease which can be fatal in certain cases	45%	Headache,Fever,Dry Cough,Sore throat,Runny nose or nasal congestions,Shortness of breath or difficulty breathing	Pneumonia,Respiratory Failure,Death	Supportive Care	Hand hygiene,Covering nose and mouth when coughing,Avoiding places where a large number of people are gathering,Avoiding sick contacts	Headache,Fever,Dry Cough,Sore throat,Shortness of breath or difficulty breathing	10	150	200	4	2	1	5	3	6	7	Very Hard	Very Easy	Very Easy	Very Easy	Somewhat Easy	Very Hard	Somewhat hard	Very Hard	Not Sure	Somewhat hard	Somewhat hard	Somewhat Easy	Somewhat hard	Strongly agree	Strongly agree
18-24	Female		Physician		Yes	Before March 26th, 2020 (Date of first confirmed Somali case of COVID-19)	Yes	Yes	Official Government/International Websites (e.g. MoH, DoH, WHO, CDC, etc.)		5	It has increased and is now at _____ per week				Airborne Transmission (e.g. sneezing, coughing),Direct contact of bodily fluids with infected persons (e.g. saliva)	7-14 days	Always fatal	45%	Headache,Fever,Dry Cough,Sore throat,New loss of Taste and/or Smell,Shortness of breath or difficulty breathing,Muscle or body aches,Fatigue or malaise	Pneumonia,Respiratory Failure,Death	Supportive Care	Hand hygiene,Covering nose and mouth when coughing,Avoiding places where a large number of people are gathering,Avoiding sick contacts	Headache,Fever,Dry Cough,New loss of Taste and/or Smell,Shortness of breath or difficulty breathing	10	15	7	1	3	5	2	6	4	7	Very Easy	Very Easy	Somewhat hard	Somewhat Easy	Somewhat hard	Very Easy	Not Sure	Very Easy	Very Hard	Very Hard	Very Easy	Very Easy	Very Easy	Agree	Agree
25-34	Male		Community Health Worker		Yes	Before March 26th, 2020 (Date of first confirmed Somali case of COVID-19)	Yes	Yes	Official Government/International Websites (e.g. MoH, DoH, WHO, CDC, etc.)		0	It has decreased and is now at _____ per week				Airborne Transmission (e.g. sneezing, coughing)	7-14 days	Severe disease which can be fatal in certain cases	20%	Headache,Fever,Dry Cough,Sore throat,New loss of Taste and/or Smell,Shortness of breath or difficulty breathing	Respiratory Failure	Supportive Care	Hand hygiene,Covering nose and mouth when coughing,Avoiding places where a large number of people are gathering,Avoiding sick contacts	Headache,Fever,Dry Cough,New loss of Taste and/or Smell,Shortness of breath or difficulty breathing	11	0	0	1	3	4	2	5	6	7	Very Easy	Somewhat Easy	Not Sure	Somewhat hard	Somewhat hard	Somewhat hard	Somewhat hard	Somewhat Easy	Not Sure	Somewhat hard	Somewhat Easy	Somewhat Easy	Somewhat Easy	Agree	Disagree
25-34	Male		Community Health Worker		Yes	Before March 26th, 2020 (Date of first confirmed Somali case of COVID-19)	Yes	Yes	News, Media (e.g. TV, Radio, Newspapers, etc.),Social Media (e.g. Facebook, Twitter, WhatsApp, YouTube, Instagram, Snapchat, etc.),Official Government/International Websites (e.g. MoH, DoH, WHO, CDC, etc.),Non-Governmental Organizations (NGOs),Journals		73	It has stayed the same at _____ per week				Airborne Transmission (e.g. sneezing, coughing),Fecal-Oral Mode of Transmission	7-14 days	Severe disease which can be fatal in certain cases	45%	Headache,Fever,Dry Cough,Shortness of breath or difficulty breathing,Fatigue or malaise	Pneumonia,Respiratory Failure,Death	Supportive Care	Hand hygiene,Covering nose and mouth when coughing,Avoiding places where a large number of people are gathering,Avoiding sick contacts	Headache,Fever,Dry Cough,Runny nose or nasal congestions,Shortness of breath or difficulty breathing	35	73	62	2	4	1	5	6	7	3	Somewhat Easy	Very Easy	Somewhat hard	Somewhat hard	Somewhat hard	Not Sure	Very Easy	Somewhat hard	Very Hard	Somewhat Easy	Somewhat hard	Very Easy	Somewhat hard	Not Sure	Strongly agree
18-24	Male		Physician		Yes	Before March 26th, 2020 (Date of first confirmed Somali case of COVID-19)	No	No	Social Media (e.g. Facebook, Twitter, WhatsApp, YouTube, Instagram, Snapchat, etc.)		3	It has increased and is now at _____ per week	0			Airborne Transmission (e.g. sneezing, coughing),Direct contact of bodily fluids with infected persons (e.g. saliva),Waterborne Transmission,Fecal-Oral Mode of Transmission	7-14 days	Mild disease; always curable	55%	Headache,Fever,Sore throat,Runny nose or nasal congestions,New loss of Taste and/or Smell,Shortness of breath or difficulty breathing,Diarrhea,Muscle or body aches	Pneumonia,Respiratory Failure,Death	Supportive Care	Hand hygiene	Fever,Sore throat,Runny nose or nasal congestions,New loss of Taste and/or Smell	10	1	10	1	6	7	5	2	3	4	Somewhat Easy	Somewhat Easy	Not Sure	Somewhat Easy	Very Hard	Somewhat Easy	Somewhat hard	Very Hard	Somewhat Easy	Somewhat Easy	Somewhat hard	Not Sure	Somewhat hard	Disagree	Disagree
45-64	Female		Nurse		Yes	Before March 26th, 2020 (Date of first confirmed Somali case of COVID-19)	No	Yes	News, Media (e.g. TV, Radio, Newspapers, etc.),Social Media (e.g. Facebook, Twitter, WhatsApp, YouTube, Instagram, Snapchat, etc.),Official Government/International Websites (e.g. MoH, DoH, WHO, CDC, etc.),Non-Governmental Organizations (NGOs),Journals		35	It has stayed the same at _____ per week				Airborne Transmission (e.g. sneezing, coughing),Direct contact of bodily fluids with infected persons (e.g. saliva),Fecal-Oral Mode of Transmission	2-14 days	Always fatal	20%	Headache,Fever,Dry Cough,Runny nose or nasal congestions,Shortness of breath or difficulty breathing,Fatigue or malaise	Pneumonia,Respiratory Failure,Death	Antiviral Therapy	Covering nose and mouth when coughing,Avoiding places where a large number of people are gathering,Avoiding sick contacts	Headache,Fever,Dry Cough,Runny nose or nasal congestions,Shortness of breath or difficulty breathing	37	120	73	2	4	3	5	6	1	7	Somewhat Easy	Not Sure	Very Hard	Very Easy	Very Easy	Not Sure	Somewhat Easy	Very Hard	Not Sure	Somewhat hard	Very Easy	Somewhat Easy	Somewhat hard	Not Sure	Strongly Disagree
18-24	Female		Other Healthcare Professional (Please Specify)	medical student	Yes	Before March 26th, 2020 (Date of first confirmed Somali case of COVID-19)	No	Yes	Social Media (e.g. Facebook, Twitter, WhatsApp, YouTube, Instagram, Snapchat, etc.)		0	It has decreased and is now at _____ per week				Airborne Transmission (e.g. sneezing, coughing),Direct contact of bodily fluids with infected persons (e.g. saliva)	7-14 days	Severe disease which can be fatal in certain cases	80%	Headache,Fever,Dry Cough,Sore throat,New loss of Taste and/or Smell,Shortness of breath or difficulty breathing,Muscle or body aches,Fatigue or malaise	Respiratory Failure	Supportive Care	Hand hygiene,Covering nose and mouth when coughing,Avoiding places where a large number of people are gathering,Avoiding sick contacts	Headache,Fever,Dry Cough,Shortness of breath or difficulty breathing,Muscle or body aches	12	0	0	1	3	4	2	5	6	7	Somewhat Easy	Somewhat Easy	Not Sure	Somewhat Easy	Not Sure	Not Sure	Not Sure	Somewhat Easy	Somewhat Easy	Somewhat Easy	Somewhat Easy	Somewhat Easy	Somewhat Easy	Agree	Agree
25-34	Female		Nurse		Yes	March 26th, 2020 or later	Yes	Yes	Social Media (e.g. Facebook, Twitter, WhatsApp, YouTube, Instagram, Snapchat, etc.),Official Government/International Websites (e.g. MoH, DoH, WHO, CDC, etc.)		0	It has decreased and is now at _____ per week				Airborne Transmission (e.g. sneezing, coughing),Direct contact of bodily fluids with infected persons (e.g. saliva)	7-14 days	Severe disease which can be fatal in certain cases	20%	Headache,Fever,Dry Cough,Sore throat,New loss of Taste and/or Smell,Shortness of breath or difficulty breathing,Muscle or body aches,Fatigue or malaise	Respiratory Failure	Supportive Care	Hand hygiene,Covering nose and mouth when coughing,Avoiding places where a large number of people are gathering,Avoiding sick contacts	Headache,Fever,Dry Cough,Shortness of breath or difficulty breathing,Muscle or body aches	7	0	0	1	2	4	3	5	6	7	Very Easy	Somewhat Easy	Not Sure	Somewhat Easy	Not Sure	Not Sure	Not Sure	Somewhat Easy	Somewhat Easy	Somewhat Easy	Somewhat Easy	Somewhat Easy	Somewhat Easy	Not Sure	Not Sure
45-64	Female		Nurse		Yes	March 26th, 2020 or later	Yes	Yes	News, Media (e.g. TV, Radio, Newspapers, etc.),Family Members, Colleagues, Friends,Employer, Work Colleagues, and Others at Work,Non-Governmental Organizations (NGOs),Journals		34	It has stayed the same at _____ per week				Airborne Transmission (e.g. sneezing, coughing),Direct contact of bodily fluids with infected persons (e.g. saliva),Waterborne Transmission	7-21 days	Severe disease which can be fatal in certain cases	45%	Headache,Skin Rash,Dry Cough,Sore throat,Runny nose or nasal congestions,Shortness of breath or difficulty breathing,Fatigue or malaise	Respiratory Failure,Death	Vaccination	Hand hygiene,Freezing food that may be contaminted,Avoiding places where a large number of people are gathering	Headache,Skin Rash,Shortness of breath or difficulty breathing,Diarrhea,Muscle or body aches	40	55	33	5	2	1	7	4	3	6	Somewhat hard	Somewhat hard	Somewhat Easy	Very Hard	Very Hard	Very Hard	Very Hard	Somewhat Easy	Very Easy	Somewhat Easy	Very Hard	Not Sure	Somewhat Easy	Disagree	Disagree
25-34	Male		Physician		Yes	Before March 26th, 2020 (Date of first confirmed Somali case of COVID-19)	Yes	Yes	Official Government/International Websites (e.g. MoH, DoH, WHO, CDC, etc.)		0	It has decreased and is now at _____ per week				Airborne Transmission (e.g. sneezing, coughing)	7-14 days	Severe disease which can be fatal in certain cases	20%	Headache,Fever,Dry Cough,Sore throat,Runny nose or nasal congestions,New loss of Taste and/or Smell,Shortness of breath or difficulty breathing,Diarrhea,Muscle or body aches,Fatigue or malaise	Respiratory Failure	Supportive Care	Hand hygiene,Covering nose and mouth when coughing,Avoiding places where a large number of people are gathering,Avoiding sick contacts	Headache,Fever,Dry Cough,New loss of Taste and/or Smell,Shortness of breath or difficulty breathing	9	0	0	1	3	4	2	5	6	7	Somewhat Easy	Somewhat Easy	Not Sure	Somewhat Easy	Not Sure	Not Sure	Not Sure	Somewhat Easy	Somewhat Easy	Somewhat Easy	Somewhat Easy	Somewhat Easy	Somewhat Easy	Agree	Not Sure
25-34	Female		Community Health Worker		Yes	March 26th, 2020 or later	Yes	Yes	Social Media (e.g. Facebook, Twitter, WhatsApp, YouTube, Instagram, Snapchat, etc.)		0	It has decreased and is now at _____ per week				Airborne Transmission (e.g. sneezing, coughing),Direct contact of bodily fluids with infected persons (e.g. saliva)	7-14 days	Severe disease which can be fatal in certain cases	20%	Headache,Fever,Dry Cough,Sore throat,New loss of Taste and/or Smell,Shortness of breath or difficulty breathing,Muscle or body aches,Fatigue or malaise	Pneumonia,Respiratory Failure,Death	Supportive Care	Hand hygiene,Covering nose and mouth when coughing,Avoiding places where a large number of people are gathering,Avoiding sick contacts	Headache,Fever,New loss of Taste and/or Smell,Shortness of breath or difficulty breathing,Muscle or body aches	10	0	0	1	3	4	2	5	6	7	Very Easy	Somewhat Easy	Not Sure	Somewhat Easy	Not Sure	Not Sure	Not Sure	Very Easy	Somewhat Easy	Very Easy	Somewhat Easy	Somewhat Easy	Very Easy	Agree	Not Sure
35-44	Female		Midwife		Yes	Before March 26th, 2020 (Date of first confirmed Somali case of COVID-19)	Yes	Yes	News, Media (e.g. TV, Radio, Newspapers, etc.),Informational calls/SMS,Social Media (e.g. Facebook, Twitter, WhatsApp, YouTube, Instagram, Snapchat, etc.),Official Government/International Websites (e.g. MoH, DoH, WHO, CDC, etc.),Family Members, Colleagues, Friends,Employer, Work Colleagues, and Others at Work		90	It has decreased and is now at _____ per week			48	Airborne Transmission (e.g. sneezing, coughing),Direct contact of bodily fluids with infected persons (e.g. saliva)	7-14 days	Severe disease which can be fatal in certain cases	80%	Headache,Fever,Dry Cough,Sore throat,New loss of Taste and/or Smell,Shortness of breath or difficulty breathing,Fatigue or malaise	Pneumonia,Respiratory Failure,Death	Supportive Care	Hand hygiene,Covering nose and mouth when coughing,Avoiding places where a large number of people are gathering,Avoiding sick contacts	Headache,Fever,Dry Cough,Sore throat,New loss of Taste and/or Smell	2	0	24	1	2	4	3	6	7	5	Very Easy	Very Easy	Very Hard	Very Easy	Very Hard	Very Hard	Somewhat Easy	Somewhat hard	Somewhat hard	Somewhat Easy	Somewhat hard	Somewhat hard	Somewhat Easy	Agree	Disagree
18-24	Male		Physician		Yes	Before March 26th, 2020 (Date of first confirmed Somali case of COVID-19)	No	Yes	Official Government/International Websites (e.g. MoH, DoH, WHO, CDC, etc.)		5	It has increased and is now at _____ per week	10			Airborne Transmission (e.g. sneezing, coughing)	2-14 days	Always fatal	80%	Headache,Fever,Dry Cough,Sore throat,Runny nose or nasal congestions,New loss of Taste and/or Smell,Shortness of breath or difficulty breathing,Muscle or body aches,Fatigue or malaise	Pneumonia,Respiratory Failure,Death	Supportive Care	Hand hygiene,Covering nose and mouth when coughing,Avoiding places where a large number of people are gathering,Avoiding sick contacts	Headache,Fever,Dry Cough,New loss of Taste and/or Smell,Shortness of breath or difficulty breathing	700	200	500	1	3	6	4	2	5	7	Somewhat hard	Somewhat hard	Not Sure	Somewhat hard	Very Hard	Very Hard	Very Hard	Very Easy	Somewhat Easy	Not Sure	Somewhat hard	Very Hard	Somewhat Easy	Agree	Not Sure
25-34	Male		Other Healthcare Professional (Please Specify)	MBBS doctor	Yes	Before March 26th, 2020 (Date of first confirmed Somali case of COVID-19)	Yes	Yes	Social Media (e.g. Facebook, Twitter, WhatsApp, YouTube, Instagram, Snapchat, etc.)		3	It has increased and is now at _____ per week				Airborne Transmission (e.g. sneezing, coughing)	2-14 days	Severe disease which can be fatal in certain cases	55%	Headache,Fever,Dry Cough,Sore throat,New loss of Taste and/or Smell,Shortness of breath or difficulty breathing	Respiratory Failure	Supportive Care	Hand hygiene,Covering nose and mouth when coughing,Avoiding places where a large number of people are gathering,Avoiding sick contacts	Fever,Dry Cough,Sore throat,New loss of Taste and/or Smell,Shortness of breath or difficulty breathing	5	2	3	2	3	6	4	1	5	7	Not Sure	Somewhat Easy	Not Sure	Somewhat hard	Very Hard	Somewhat hard	Not Sure	Somewhat Easy	Somewhat hard	Somewhat hard	Somewhat hard	Very Easy	Somewhat Easy	Strongly agree	Strongly agree
18-24	Female		Physician		Yes	Before March 26th, 2020 (Date of first confirmed Somali case of COVID-19)	No	Yes	News, Media (e.g. TV, Radio, Newspapers, etc.),Social Media (e.g. Facebook, Twitter, WhatsApp, YouTube, Instagram, Snapchat, etc.),Family Members, Colleagues, Friends		2	It has increased and is now at _____ per week				Airborne Transmission (e.g. sneezing, coughing)	7-14 days	Severe disease which can be fatal in certain cases	45%	Headache,Fever,Dry Cough,Sore throat,Runny nose or nasal congestions,Shortness of breath or difficulty breathing,Diarrhea,Muscle or body aches	Pneumonia,Respiratory Failure	Supportive Care	Hand hygiene,Covering nose and mouth when coughing,Avoiding places where a large number of people are gathering,Avoiding sick contacts	Fever,Dry Cough,Sore throat,New loss of Taste and/or Smell,Shortness of breath or difficulty breathing	8	0	1	2	4	5	6	1	3	7	Very Easy	Somewhat hard	Very Hard	Not Sure	Somewhat hard	Very Easy	Not Sure	Very Hard	Somewhat Easy	Very Easy	Not Sure	Very Hard	Very Hard	Disagree	Not Sure
25-34	Male		Nurse		Yes	Before March 26th, 2020 (Date of first confirmed Somali case of COVID-19)	No	Yes	Social Media (e.g. Facebook, Twitter, WhatsApp, YouTube, Instagram, Snapchat, etc.),Official Government/International Websites (e.g. MoH, DoH, WHO, CDC, etc.)		0	It has decreased and is now at _____ per week				Airborne Transmission (e.g. sneezing, coughing)	7-14 days	Severe disease which can be fatal in certain cases	55%	Fever,Dry Cough,New loss of Taste and/or Smell,Shortness of breath or difficulty breathing	Pneumonia,Respiratory Failure	Supportive Care	Hand hygiene,Covering nose and mouth when coughing,Avoiding places where a large number of people are gathering,Avoiding sick contacts	Headache,Fever,Dry Cough,New loss of Taste and/or Smell,Shortness of breath or difficulty breathing	4	0	0	1	2	4	3	5	6	7	Somewhat Easy	Somewhat Easy	Not Sure	Very Easy	Not Sure	Not Sure	Not Sure	Somewhat Easy	Somewhat Easy	Somewhat Easy	Somewhat Easy	Somewhat Easy	Somewhat Easy	Agree	Not Sure
18-24	Male		Other Healthcare Professional (Please Specify)		Yes	March 26th, 2020 or later	No	No	Social Media (e.g. Facebook, Twitter, WhatsApp, YouTube, Instagram, Snapchat, etc.),Official Government/International Websites (e.g. MoH, DoH, WHO, CDC, etc.),Journals		5	It has decreased and is now at _____ per week				Airborne Transmission (e.g. sneezing, coughing),Direct contact of bodily fluids with infected persons (e.g. saliva)	7-14 days	Mild disease; always curable	45%	Headache,Fever,Dry Cough,Runny nose or nasal congestions,Shortness of breath or difficulty breathing	Pneumonia,Respiratory Failure,Death	Supportive Care	Hand hygiene,Covering nose and mouth when coughing,Avoiding places where a large number of people are gathering	Headache,Fever,Runny nose or nasal congestions,New loss of Taste and/or Smell,Shortness of breath or difficulty breathing	5	100	3	1	3	4	5	2	6	7	Somewhat hard	Somewhat Easy	Very Hard	Very Easy	Somewhat hard	Somewhat Easy	Not Sure	Very Hard	Very Easy	Very Hard	Somewhat hard	Very Hard	Very Hard	Agree	Strongly agree
65+	Female		Community Health Worker		Yes	Before March 26th, 2020 (Date of first confirmed Somali case of COVID-19)	No	No	News, Media (e.g. TV, Radio, Newspapers, etc.),Informational calls/SMS,Social Media (e.g. Facebook, Twitter, WhatsApp, YouTube, Instagram, Snapchat, etc.),Official Government/International Websites (e.g. MoH, DoH, WHO, CDC, etc.),Non-Governmental Organizations (NGOs),Local or Community Leaders,Journals		83	It has stayed the same at _____ per week				Airborne Transmission (e.g. sneezing, coughing),Direct contact of bodily fluids with infected persons (e.g. saliva),Fecal-Oral Mode of Transmission	7-14 days	Severe disease which can be fatal in certain cases	45%	Headache,Fever,Dry Cough,Runny nose or nasal congestions,Shortness of breath or difficulty breathing,Muscle or body aches,Fatigue or malaise	Pneumonia,Respiratory Failure,Death	Vaccination	Hand hygiene,Covering nose and mouth when coughing,Avoiding places where a large number of people are gathering,Avoiding sick contacts	Dry Cough,Sore throat,Runny nose or nasal congestions,Shortness of breath or difficulty breathing,Muscle or body aches	65	83	43	2	3	1	4	6	5	7	Very Hard	Somewhat hard	Not Sure	Somewhat Easy	Very Easy	Somewhat hard	Very Hard	Not Sure	Somewhat hard	Somewhat Easy	Very Easy	Somewhat hard	Not Sure	Disagree	Strongly agree
25-34	Male		Other Healthcare Professional (Please Specify)	public health	Yes	March 26th, 2020 or later	Yes	No	Social Media (e.g. Facebook, Twitter, WhatsApp, YouTube, Instagram, Snapchat, etc.),Official Government/International Websites (e.g. MoH, DoH, WHO, CDC, etc.)		0	It has decreased and is now at _____ per week				Airborne Transmission (e.g. sneezing, coughing),Direct contact of bodily fluids with infected persons (e.g. saliva)	2-14 days	Severe disease which can be fatal in certain cases	20%	Headache,Fever,Dry Cough,New loss of Taste and/or Smell,Shortness of breath or difficulty breathing,Fatigue or malaise	Pneumonia,Respiratory Failure,Death	Supportive Care	Hand hygiene,Covering nose and mouth when coughing,Avoiding places where a large number of people are gathering,Avoiding sick contacts	Headache,Fever,New loss of Taste and/or Smell,Shortness of breath or difficulty breathing,Fatigue or malaise	3	0	0	1	2	4	3	5	6	7	Very Easy	Very Easy	Not Sure	Very Easy	Not Sure	Not Sure	Not Sure	Somewhat Easy	Somewhat Easy	Very Easy	Very Easy	Somewhat Easy	Very Easy	Agree	Not Sure
18-24	Female		Physician		Yes	Before March 26th, 2020 (Date of first confirmed Somali case of COVID-19)	Yes	Yes	Social Media (e.g. Facebook, Twitter, WhatsApp, YouTube, Instagram, Snapchat, etc.),Official Government/International Websites (e.g. MoH, DoH, WHO, CDC, etc.)		0	It has decreased and is now at _____ per week				Airborne Transmission (e.g. sneezing, coughing),Direct contact of bodily fluids with infected persons (e.g. saliva)	7-14 days	Severe disease which can be fatal in certain cases	20%	Headache,Fever,Dry Cough,Sore throat,New loss of Taste and/or Smell,Shortness of breath or difficulty breathing,Diarrhea,Muscle or body aches,Fatigue or malaise	Pneumonia,Respiratory Failure,Death	Supportive Care	Hand hygiene,Covering nose and mouth when coughing,Avoiding places where a large number of people are gathering,Avoiding sick contacts	Headache,Fever,Dry Cough,Shortness of breath or difficulty breathing,Diarrhea	6	0	0	1	2	4	3	5	6	7	Very Easy	Very Easy	Somewhat Easy	Somewhat Easy	Not Sure	Not Sure	Not Sure	Very Easy	Somewhat Easy	Very Easy	Somewhat Easy	Very Easy	Somewhat Easy	Agree	Not Sure
25-34	Female		Physician		Yes	Before March 26th, 2020 (Date of first confirmed Somali case of COVID-19)	Yes	Yes	Official Government/International Websites (e.g. MoH, DoH, WHO, CDC, etc.)		0	It has decreased and is now at _____ per week				Airborne Transmission (e.g. sneezing, coughing),Direct contact of bodily fluids with infected persons (e.g. saliva)	7-14 days	Severe disease which can be fatal in certain cases	20%	Headache,Fever,Dry Cough,Sore throat,New loss of Taste and/or Smell,Shortness of breath or difficulty breathing,Fatigue or malaise	Pneumonia,Respiratory Failure,Death	Supportive Care	Hand hygiene,Covering nose and mouth when coughing,Avoiding places where a large number of people are gathering,Avoiding sick contacts	Headache,Fever,Dry Cough,Sore throat,Fatigue or malaise	5	0	0	1	3	4	2	5	6	7	Somewhat Easy	Somewhat Easy	Not Sure	Very Easy	Not Sure	Not Sure	Not Sure	Very Easy	Somewhat Easy	Very Easy	Somewhat Easy	Very Easy	Somewhat Easy	Agree	Not Sure
18-24	Female		Midwife		Yes	March 26th, 2020 or later	No	No	News, Media (e.g. TV, Radio, Newspapers, etc.),Social Media (e.g. Facebook, Twitter, WhatsApp, YouTube, Instagram, Snapchat, etc.)		0	It has decreased and is now at _____ per week				Airborne Transmission (e.g. sneezing, coughing),Direct contact of bodily fluids with infected persons (e.g. saliva)	7-14 days	Severe disease which can be fatal in certain cases	20%	Headache,Fever,Dry Cough,Sore throat,New loss of Taste and/or Smell,Shortness of breath or difficulty breathing,Diarrhea,Muscle or body aches,Fatigue or malaise	Pneumonia,Respiratory Failure,Death	Supportive Care	Hand hygiene,Covering nose and mouth when coughing,Avoiding places where a large number of people are gathering,Avoiding sick contacts	Headache,Fever,Dry Cough,Sore throat,Shortness of breath or difficulty breathing	0	0	0	1	3	4	2	5	6	7	Somewhat Easy	Somewhat Easy	Not Sure	Very Easy	Not Sure	Not Sure	Not Sure	Very Easy	Somewhat Easy	Very Easy	Very Easy	Very Easy	Very Easy	Agree	Disagree
25-34	Female		Physician		Yes	March 26th, 2020 or later	No	Yes	Social Media (e.g. Facebook, Twitter, WhatsApp, YouTube, Instagram, Snapchat, etc.)		0	It has decreased and is now at _____ per week				Airborne Transmission (e.g. sneezing, coughing)	2-7 days	Severe disease which can be fatal in certain cases	20%	Headache,Fever,Dry Cough,Sore throat,Shortness of breath or difficulty breathing	Pneumonia,Respiratory Failure,Death	Supportive Care	Hand hygiene,Covering nose and mouth when coughing,Avoiding places where a large number of people are gathering,Avoiding sick contacts	Fever,Dry Cough,Shortness of breath or difficulty breathing,Diarrhea,Muscle or body aches	5	0	0	1	3	4	2	5	6	7	Somewhat Easy	Very Easy	Not Sure	Somewhat Easy	Not Sure	Not Sure	Not Sure	Very Easy	Somewhat Easy	Very Easy	Very Easy	Very Easy	Very Easy	Agree	Disagree
25-34	Male		Community Health Worker		Yes	Before March 26th, 2020 (Date of first confirmed Somali case of COVID-19)	Yes	No	Official Government/International Websites (e.g. MoH, DoH, WHO, CDC, etc.)		0	It has decreased and is now at _____ per week				Airborne Transmission (e.g. sneezing, coughing)	2-14 days	Severe disease which can be fatal in certain cases	20%	Headache,Fever,Dry Cough,New loss of Taste and/or Smell,Shortness of breath or difficulty breathing	Pneumonia,Respiratory Failure,Death	Supportive Care	Hand hygiene,Covering nose and mouth when coughing,Avoiding places where a large number of people are gathering,Avoiding sick contacts	Headache,Fever,Dry Cough,Shortness of breath or difficulty breathing,Fatigue or malaise	0	0	0	1	2	4	3	5	6	7	Somewhat Easy	Somewhat Easy	Not Sure	Very Easy	Not Sure	Not Sure	Not Sure	Very Easy	Somewhat Easy	Very Easy	Very Easy	Very Easy	Very Easy	Strongly agree	Not Sure
18-24	Female		Other Healthcare Professional (Please Specify)	medical student	Yes	Before March 26th, 2020 (Date of first confirmed Somali case of COVID-19)	No	No	News, Media (e.g. TV, Radio, Newspapers, etc.),Official Government/International Websites (e.g. MoH, DoH, WHO, CDC, etc.)		0	It has increased and is now at _____ per week				Airborne Transmission (e.g. sneezing, coughing),Direct contact of bodily fluids with infected persons (e.g. saliva)	7-14 days	Severe disease which can be fatal in certain cases	80%	Headache,Fever,Dry Cough,Sore throat,New loss of Taste and/or Smell,Shortness of breath or difficulty breathing,Diarrhea,Muscle or body aches,Fatigue or malaise	Respiratory Failure	Supportive Care	Hand hygiene,Covering nose and mouth when coughing,Avoiding places where a large number of people are gathering,Avoiding sick contacts	Headache,Dry Cough,Shortness of breath or difficulty breathing,Diarrhea,Muscle or body aches	6	0	0	1	3	4	2	5	6	7	Very Easy	Very Easy	Not Sure	Not Sure	Somewhat Easy	Not Sure	Not Sure	Somewhat Easy	Somewhat Easy	Somewhat Easy	Somewhat Easy	Somewhat Easy	Very Easy	Agree	Disagree
18-24	Male		Dentist		Yes	Before March 26th, 2020 (Date of first confirmed Somali case of COVID-19)	Yes	Yes	Social Media (e.g. Facebook, Twitter, WhatsApp, YouTube, Instagram, Snapchat, etc.)		3	It has increased and is now at _____ per week				Airborne Transmission (e.g. sneezing, coughing)	2-14 days	Severe disease which can be fatal in certain cases	55%	Fever,Dry Cough,New loss of Taste and/or Smell,Shortness of breath or difficulty breathing	Pneumonia,Respiratory Failure	Supportive Care	Hand hygiene	Fever,Dry Cough,New loss of Taste and/or Smell,Shortness of breath or difficulty breathing,Muscle or body aches	2	1	2	1	2	3	4	5	6	7	Very Hard	Very Hard	Somewhat hard	Somewhat hard	Very Easy	Very Easy	Very Easy	Somewhat Easy	Very Easy	Somewhat Easy	Somewhat hard	Somewhat Easy	Very Easy	Strongly agree	Strongly agree
45-64	Female		Physician		Yes	Before March 26th, 2020 (Date of first confirmed Somali case of COVID-19)	Yes	Yes	Official Government/International Websites (e.g. MoH, DoH, WHO, CDC, etc.)		0	It has increased and is now at _____ per week				Airborne Transmission (e.g. sneezing, coughing),Direct contact of bodily fluids with infected persons (e.g. saliva)	7-14 days	Severe disease which can be fatal in certain cases	20%	Headache,Fever,Dry Cough,Sore throat,New loss of Taste and/or Smell,Shortness of breath or difficulty breathing,Diarrhea,Muscle or body aches,Fatigue or malaise	Pneumonia,Respiratory Failure,Death	Supportive Care	Hand hygiene,Covering nose and mouth when coughing,Avoiding places where a large number of people are gathering,Avoiding sick contacts	Headache,Fever,Dry Cough,New loss of Taste and/or Smell,Shortness of breath or difficulty breathing	7	0	0	1	2	4	3	5	6	7	Somewhat Easy	Somewhat Easy	Not Sure	Somewhat Easy	Not Sure	Not Sure	Not Sure	Very Easy	Very Easy	Very Easy	Very Easy	Very Easy	Very Easy	Strongly agree	Not Sure
18-24	Male		Nurse		Yes	Before March 26th, 2020 (Date of first confirmed Somali case of COVID-19)	Yes	Yes	Social Media (e.g. Facebook, Twitter, WhatsApp, YouTube, Instagram, Snapchat, etc.)		2	It has increased and is now at _____ per week				Airborne Transmission (e.g. sneezing, coughing)	2-14 days	Severe disease which can be fatal in certain cases	45%	Fever,Dry Cough,New loss of Taste and/or Smell,Shortness of breath or difficulty breathing,Muscle or body aches	Pneumonia,Respiratory Failure	Supportive Care	Hand hygiene	Fever,Dry Cough,New loss of Taste and/or Smell,Shortness of breath or difficulty breathing,Muscle or body aches	3	1	1	1	2	3	4	5	6	7	Very Hard	Somewhat hard	Very Hard	Somewhat hard	Very Easy	Somewhat Easy	Somewhat Easy	Somewhat Easy	Very Easy	Somewhat hard	Not Sure	Somewhat Easy	Very Easy	Strongly agree	Strongly agree
18-24	Female		Nurse		Yes	Before March 26th, 2020 (Date of first confirmed Somali case of COVID-19)	Yes	Yes	News, Media (e.g. TV, Radio, Newspapers, etc.),Social Media (e.g. Facebook, Twitter, WhatsApp, YouTube, Instagram, Snapchat, etc.)		1	It has stayed the same at _____ per week				Airborne Transmission (e.g. sneezing, coughing)	2-14 days	Severe disease which can be fatal in certain cases	45%	Fever,Dry Cough,New loss of Taste and/or Smell,Shortness of breath or difficulty breathing,Muscle or body aches	Pneumonia,Respiratory Failure	Supportive Care	Hand hygiene	Fever,Dry Cough,New loss of Taste and/or Smell,Shortness of breath or difficulty breathing,Muscle or body aches	4	1	1	1	2	3	4	6	5	7	Very Hard	Somewhat hard	Very Hard	Very Hard	Very Easy	Somewhat Easy	Very Easy	Very Easy	Not Sure	Not Sure	Somewhat hard	Somewhat Easy	Somewhat Easy	Strongly agree	Strongly agree
25-34	Female		Other Healthcare Professional (Please Specify)		Yes	Before March 26th, 2020 (Date of first confirmed Somali case of COVID-19)	Yes	Yes	News, Media (e.g. TV, Radio, Newspapers, etc.),Social Media (e.g. Facebook, Twitter, WhatsApp, YouTube, Instagram, Snapchat, etc.),Journals		2	It has increased and is now at _____ per week				Airborne Transmission (e.g. sneezing, coughing)	2-14 days	Mild disease; always curable	45%	Fever,Dry Cough,Shortness of breath or difficulty breathing,Muscle or body aches	Pneumonia,Respiratory Failure	Supportive Care	Hand hygiene	Fever,Dry Cough,New loss of Taste and/or Smell,Shortness of breath or difficulty breathing,Muscle or body aches	2	1	1	1	2	3	4	5	6	7	Very Hard	Somewhat hard	Very Hard	Somewhat hard	Very Hard	Somewhat Easy	Very Easy	Very Easy	Somewhat Easy	Not Sure	Very Easy	Somewhat Easy	Somewhat Easy	Strongly agree	Strongly agree
25-34	Male		Physician		Yes	Before March 26th, 2020 (Date of first confirmed Somali case of COVID-19)	Yes	Yes	News, Media (e.g. TV, Radio, Newspapers, etc.),Social Media (e.g. Facebook, Twitter, WhatsApp, YouTube, Instagram, Snapchat, etc.),Journals		6	It has increased and is now at _____ per week				Airborne Transmission (e.g. sneezing, coughing)	2-14 days	Severe disease which can be fatal in certain cases	55%	Fever,Dry Cough,New loss of Taste and/or Smell,Shortness of breath or difficulty breathing	Pneumonia,Respiratory Failure	Supportive Care	Hand hygiene	Fever,Dry Cough,New loss of Taste and/or Smell,Shortness of breath or difficulty breathing,Muscle or body aches	3	1	1	1	2	3	4	5	6	7	Very Hard	Very Hard	Somewhat hard	Very Hard	Very Easy	Very Easy	Very Easy	Somewhat Easy	Very Easy	Very Easy	Somewhat Easy	Very Easy	Somewhat Easy	Strongly agree	Strongly agree
25-34	Male		Dentist		Yes	March 26th, 2020 or later	No	Yes	Official Government/International Websites (e.g. MoH, DoH, WHO, CDC, etc.)		0	It has increased and is now at _____ per week				Airborne Transmission (e.g. sneezing, coughing),Direct contact of bodily fluids with infected persons (e.g. saliva)	2-14 days	Severe disease which can be fatal in certain cases	20%	Headache,Fever,Dry Cough,Sore throat,New loss of Taste and/or Smell,Shortness of breath or difficulty breathing,Diarrhea,Muscle or body aches,Fatigue or malaise	Pneumonia,Respiratory Failure,Death	Supportive Care	Hand hygiene,Covering nose and mouth when coughing,Avoiding places where a large number of people are gathering,Avoiding sick contacts	Fever,Dry Cough,New loss of Taste and/or Smell,Shortness of breath or difficulty breathing,Muscle or body aches	2	0	0	1	3	4	2	5	6	7	Very Easy	Somewhat Easy	Not Sure	Somewhat Easy	Not Sure	Not Sure	Not Sure	Very Easy	Somewhat Easy	Very Easy	Very Easy	Very Easy	Very Easy	Agree	Disagree
25-34	Male		Nurse		Yes	Before March 26th, 2020 (Date of first confirmed Somali case of COVID-19)	Yes	Yes	News, Media (e.g. TV, Radio, Newspapers, etc.),Social Media (e.g. Facebook, Twitter, WhatsApp, YouTube, Instagram, Snapchat, etc.)		1	It has increased and is now at _____ per week				Airborne Transmission (e.g. sneezing, coughing)	2-14 days	Severe disease which can be fatal in certain cases	55%	Fever,Dry Cough,New loss of Taste and/or Smell,Shortness of breath or difficulty breathing	Pneumonia,Respiratory Failure	Supportive Care	Hand hygiene	Fever,Dry Cough,New loss of Taste and/or Smell,Shortness of breath or difficulty breathing,Muscle or body aches	3	1	1	6	1	2	3	4	5	7	Very Hard	Somewhat hard	Very Hard	Somewhat hard	Somewhat Easy	Very Easy	Very Easy	Very Easy	Somewhat Easy	Very Easy	Very Easy	Very Easy	Somewhat Easy	Strongly agree	Strongly agree
18-24	Male		Other Healthcare Professional (Please Specify)	medical student	Yes	March 26th, 2020 or later	No	No	Social Media (e.g. Facebook, Twitter, WhatsApp, YouTube, Instagram, Snapchat, etc.)		0	It has increased and is now at _____ per week				Airborne Transmission (e.g. sneezing, coughing),Direct contact of bodily fluids with infected persons (e.g. saliva)	7-14 days	Severe disease which can be fatal in certain cases	55%	Headache,Fever,Dry Cough,Sore throat,New loss of Taste and/or Smell,Shortness of breath or difficulty breathing,Diarrhea,Muscle or body aches,Fatigue or malaise	Pneumonia,Respiratory Failure,Death	Supportive Care	Hand hygiene,Covering nose and mouth when coughing,Avoiding places where a large number of people are gathering,Avoiding sick contacts	Headache,Fever,Dry Cough,New loss of Taste and/or Smell,Shortness of breath or difficulty breathing	7	0	0	1	2	4	3	5	6	7	Very Easy	Somewhat Easy	Somewhat hard	Somewhat Easy	Somewhat hard	Somewhat hard	Somewhat hard	Very Easy	Somewhat Easy	Very Easy	Very Easy	Very Easy	Very Easy	Strongly agree	Not Sure
25-34	Female		Community Health Worker		Yes	Before March 26th, 2020 (Date of first confirmed Somali case of COVID-19)	Yes	Yes	News, Media (e.g. TV, Radio, Newspapers, etc.),Social Media (e.g. Facebook, Twitter, WhatsApp, YouTube, Instagram, Snapchat, etc.)		3	It has stayed the same at _____ per week				Airborne Transmission (e.g. sneezing, coughing)	2-14 days	Severe disease which can be fatal in certain cases	45%	Fever,Dry Cough,New loss of Taste and/or Smell,Shortness of breath or difficulty breathing,Muscle or body aches	Pneumonia,Respiratory Failure	Supportive Care	Hand hygiene	Fever,Dry Cough,New loss of Taste and/or Smell,Shortness of breath or difficulty breathing,Muscle or body aches	4	1	1	1	2	3	4	5	6	7	Very Hard	Very Hard	Very Hard	Very Hard	Very Easy	Somewhat Easy	Very Easy	Very Easy	Very Easy	Very Easy	Very Easy	Very Easy	Very Easy	Strongly agree	Strongly agree
25-34	Male		Nurse		Yes	Before March 26th, 2020 (Date of first confirmed Somali case of COVID-19)	Yes	Yes	News, Media (e.g. TV, Radio, Newspapers, etc.),Social Media (e.g. Facebook, Twitter, WhatsApp, YouTube, Instagram, Snapchat, etc.),Journals		4	It has increased and is now at _____ per week				Airborne Transmission (e.g. sneezing, coughing)	2-14 days	Severe disease which can be fatal in certain cases	45%	Fever,Dry Cough,New loss of Taste and/or Smell,Shortness of breath or difficulty breathing,Muscle or body aches	Pneumonia,Respiratory Failure	Supportive Care	Hand hygiene	Fever,Dry Cough,New loss of Taste and/or Smell,Shortness of breath or difficulty breathing,Muscle or body aches	4	1	1	2	3	4	5	1	6	7	Very Hard	Somewhat Easy	Very Hard	Somewhat hard	Very Easy	Somewhat Easy	Very Easy	Very Easy	Very Easy	Not Sure	Very Easy	Very Easy	Somewhat Easy	Strongly agree	Strongly agree
18-24	Male		Pharmacist		Yes	Before March 26th, 2020 (Date of first confirmed Somali case of COVID-19)	Yes	Yes	Social Media (e.g. Facebook, Twitter, WhatsApp, YouTube, Instagram, Snapchat, etc.)		4	It has increased and is now at _____ per week				Airborne Transmission (e.g. sneezing, coughing)	2-14 days	Severe disease which can be fatal in certain cases	45%	Fever,Dry Cough,New loss of Taste and/or Smell,Shortness of breath or difficulty breathing,Muscle or body aches	Pneumonia,Respiratory Failure	Supportive Care	Hand hygiene	Fever,Dry Cough,New loss of Taste and/or Smell,Shortness of breath or difficulty breathing,Muscle or body aches	5	1	1	1	2	3	6	7	4	5	Very Easy	Very Hard	Very Hard	Somewhat hard	Very Easy	Somewhat Easy	Very Easy	Very Easy	Somewhat Easy	Somewhat hard	Very Easy	Somewhat hard	Very Easy	Strongly agree	Strongly agree
25-34	Male		Other Healthcare Professional (Please Specify)	public health	Yes	Before March 26th, 2020 (Date of first confirmed Somali case of COVID-19)	Yes	Yes	Social Media (e.g. Facebook, Twitter, WhatsApp, YouTube, Instagram, Snapchat, etc.),Official Government/International Websites (e.g. MoH, DoH, WHO, CDC, etc.)		0	It has increased and is now at _____ per week				Airborne Transmission (e.g. sneezing, coughing),Direct contact of bodily fluids with infected persons (e.g. saliva)	7-14 days	Mild disease; always curable	80%	Headache,Fever,Dry Cough,Sore throat,New loss of Taste and/or Smell,Shortness of breath or difficulty breathing	Pneumonia,Respiratory Failure,Death	Supportive Care	Hand hygiene,Covering nose and mouth when coughing,Avoiding places where a large number of people are gathering,Avoiding sick contacts	Headache,Fever,Dry Cough,New loss of Taste and/or Smell,Shortness of breath or difficulty breathing	4	0	0	1	3	4	2	5	6	7	Very Easy	Very Easy	Not Sure	Somewhat Easy	Not Sure	Not Sure	Not Sure	Very Easy	Very Easy	Very Easy	Very Easy	Very Easy	Very Easy	Strongly agree	Not Sure
18-24	Male		Nurse		Yes	Before March 26th, 2020 (Date of first confirmed Somali case of COVID-19)	Yes	Yes	News, Media (e.g. TV, Radio, Newspapers, etc.),Social Media (e.g. Facebook, Twitter, WhatsApp, YouTube, Instagram, Snapchat, etc.)		1	It has increased and is now at _____ per week				Airborne Transmission (e.g. sneezing, coughing)	2-14 days	Severe disease which can be fatal in certain cases	45%	Fever,Dry Cough,New loss of Taste and/or Smell,Shortness of breath or difficulty breathing,Muscle or body aches	Pneumonia,Respiratory Failure	Supportive Care	Hand hygiene	Fever,Dry Cough,New loss of Taste and/or Smell,Shortness of breath or difficulty breathing,Muscle or body aches	4	1	1	5	1	2	3	4	6	7	Very Hard	Somewhat hard	Very Hard	Somewhat hard	Very Easy	Very Easy	Somewhat Easy	Very Easy	Very Easy	Not Sure	Very Hard	Somewhat Easy	Very Easy	Strongly agree	Strongly agree
18-24	Female		Nurse		Yes	Before March 26th, 2020 (Date of first confirmed Somali case of COVID-19)	No	Yes	Social Media (e.g. Facebook, Twitter, WhatsApp, YouTube, Instagram, Snapchat, etc.)		0	It has increased and is now at _____ per week				Direct contact of bodily fluids with infected persons (e.g. saliva)	7-14 days	Severe disease which can be fatal in certain cases	20%	Headache,Fever,Dry Cough,Sore throat,Runny nose or nasal congestions,Shortness of breath or difficulty breathing,Muscle or body aches	Pneumonia,Respiratory Failure,Death	Supportive Care	Hand hygiene,Covering nose and mouth when coughing,Avoiding places where a large number of people are gathering,Avoiding sick contacts	Headache,Dry Cough,Sore throat,Shortness of breath or difficulty breathing,Muscle or body aches	2	0	0	1	2	4	3	5	6	7	Very Easy	Somewhat Easy	Not Sure	Very Easy	Not Sure	Not Sure	Not Sure	Very Easy	Very Easy	Very Easy	Somewhat Easy	Somewhat Easy	Somewhat Easy	Strongly agree	Not Sure
18-24	Male		Dentist		Yes	March 26th, 2020 or later	Yes	Yes	Official Government/International Websites (e.g. MoH, DoH, WHO, CDC, etc.)		0	It has increased and is now at _____ per week				Airborne Transmission (e.g. sneezing, coughing),Direct contact of bodily fluids with infected persons (e.g. saliva)	7-14 days	Severe disease which can be fatal in certain cases	20%	Headache,Fever,Dry Cough,Sore throat,Runny nose or nasal congestions,New loss of Taste and/or Smell,Shortness of breath or difficulty breathing,Fatigue or malaise	Pneumonia,Respiratory Failure,Death	Supportive Care	Hand hygiene,Covering nose and mouth when coughing,Avoiding places where a large number of people are gathering,Avoiding sick contacts	Headache,Fever,Dry Cough,New loss of Taste and/or Smell,Shortness of breath or difficulty breathing	4	0	0	1	3	4	2	5	6	7	Somewhat Easy	Somewhat Easy	Not Sure	Not Sure	Not Sure	Not Sure	Not Sure	Somewhat Easy	Somewhat Easy	Somewhat Easy	Somewhat Easy	Somewhat Easy	Somewhat Easy	Agree	Not Sure
25-34	Female		Other Healthcare Professional (Please Specify)	medical students	Yes	Before March 26th, 2020 (Date of first confirmed Somali case of COVID-19)	No	No	Social Media (e.g. Facebook, Twitter, WhatsApp, YouTube, Instagram, Snapchat, etc.)		0	It has increased and is now at _____ per week				Airborne Transmission (e.g. sneezing, coughing),Direct contact of bodily fluids with infected persons (e.g. saliva)	7-14 days	Severe disease which can be fatal in certain cases	20%	Headache,Fever,Dry Cough,Sore throat,New loss of Taste and/or Smell,Shortness of breath or difficulty breathing,Fatigue or malaise	Pneumonia,Respiratory Failure,Death	Supportive Care	Hand hygiene,Covering nose and mouth when coughing,Avoiding places where a large number of people are gathering,Avoiding sick contacts	Headache,Fever,Dry Cough,New loss of Taste and/or Smell,Shortness of breath or difficulty breathing	0	0	0	1	3	4	2	5	6	7	Somewhat hard	Somewhat hard	Somewhat hard	Somewhat hard	Somewhat hard	Somewhat hard	Somewhat hard	Somewhat Easy	Somewhat Easy	Somewhat Easy	Somewhat Easy	Somewhat Easy	Somewhat Easy	Agree	Disagree
25-34	Male		Other Healthcare Professional (Please Specify)	public health	Yes	Before March 26th, 2020 (Date of first confirmed Somali case of COVID-19)	Yes	Yes	Official Government/International Websites (e.g. MoH, DoH, WHO, CDC, etc.)		0	It has increased and is now at _____ per week				Airborne Transmission (e.g. sneezing, coughing)	7-14 days	Severe disease which can be fatal in certain cases	55%	Headache,Fever,Dry Cough,Sore throat,New loss of Taste and/or Smell,Shortness of breath or difficulty breathing	Pneumonia,Respiratory Failure,Death	Supportive Care	Hand hygiene,Covering nose and mouth when coughing,Avoiding places where a large number of people are gathering,Avoiding sick contacts	Headache,Fever,Dry Cough,New loss of Taste and/or Smell,Shortness of breath or difficulty breathing	4	0	0	1	3	4	2	5	6	7	Very Easy	Very Easy	Not Sure	Very Easy	Somewhat Easy	Not Sure	Not Sure	Somewhat Easy	Somewhat Easy	Somewhat Easy	Somewhat Easy	Somewhat Easy	Somewhat Easy	Agree	Agree
25-34	Male		Community Health Worker		Yes	Before March 26th, 2020 (Date of first confirmed Somali case of COVID-19)	Yes	Yes	Social Media (e.g. Facebook, Twitter, WhatsApp, YouTube, Instagram, Snapchat, etc.),Official Government/International Websites (e.g. MoH, DoH, WHO, CDC, etc.)		0	It has increased and is now at _____ per week				Airborne Transmission (e.g. sneezing, coughing),Direct contact of bodily fluids with infected persons (e.g. saliva)	7-14 days	Severe disease which can be fatal in certain cases	45%	Headache,Fever,Skin Rash,Dry Cough,Wet Cough or sputum/mucus production,New loss of Taste and/or Smell,Shortness of breath or difficulty breathing	Pneumonia,Respiratory Failure,Death	Supportive Care	Hand hygiene,Covering nose and mouth when coughing,Avoiding places where a large number of people are gathering,Avoiding sick contacts	Headache,Dry Cough,New loss of Taste and/or Smell,Shortness of breath or difficulty breathing,Diarrhea	7	4	4	1	3	4	2	5	6	7	Very Easy	Somewhat Easy	Not Sure	Very Easy	Not Sure	Not Sure	Not Sure	Somewhat Easy	Somewhat Easy	Somewhat Easy	Somewhat Easy	Somewhat Easy	Somewhat Easy	Agree	Not Sure
35-44	Male		Physician		Yes	Before March 26th, 2020 (Date of first confirmed Somali case of COVID-19)	Yes	Yes	Official Government/International Websites (e.g. MoH, DoH, WHO, CDC, etc.)		0	It has stayed the same at _____ per week				Airborne Transmission (e.g. sneezing, coughing),Direct contact of bodily fluids with infected persons (e.g. saliva)	2-14 days	Severe disease which can be fatal in certain cases	55%	Headache,Fever,Dry Cough,Sore throat,Runny nose or nasal congestions,New loss of Taste and/or Smell,Shortness of breath or difficulty breathing	Pneumonia,Respiratory Failure,Death	Supportive Care	Hand hygiene,Covering nose and mouth when coughing,Avoiding places where a large number of people are gathering,Avoiding sick contacts	Fever,Skin Rash,Dry Cough,New loss of Taste and/or Smell,Shortness of breath or difficulty breathing	4	0	0	1	3	4	2	5	6	7	Very Easy	Very Easy	Not Sure	Very Easy	Not Sure	Not Sure	Not Sure	Somewhat Easy	Somewhat Easy	Somewhat Easy	Somewhat Easy	Somewhat Easy	Somewhat Easy	Agree	Not Sure
25-34	Female		Midwife		Yes	March 26th, 2020 or later	No	No	Social Media (e.g. Facebook, Twitter, WhatsApp, YouTube, Instagram, Snapchat, etc.),Official Government/International Websites (e.g. MoH, DoH, WHO, CDC, etc.)		0	It has decreased and is now at _____ per week				Airborne Transmission (e.g. sneezing, coughing),Direct contact of bodily fluids with infected persons (e.g. saliva)	7-14 days	Severe disease which can be fatal in certain cases	55%	Headache,Fever,Dry Cough,New loss of Taste and/or Smell,Shortness of breath or difficulty breathing	Pneumonia,Respiratory Failure,Death	Supportive Care	Hand hygiene,Covering nose and mouth when coughing,Avoiding places where a large number of people are gathering,Avoiding sick contacts	Headache,Fever,Dry Cough,New loss of Taste and/or Smell,Shortness of breath or difficulty breathing	4	0	0	1	3	4	2	5	6	7	Very Easy	Somewhat Easy	Not Sure	Very Easy	Not Sure	Not Sure	Not Sure	Somewhat Easy	Somewhat Easy	Somewhat Easy	Somewhat Easy	Somewhat Easy	Somewhat Easy	Agree	Not Sure
45-64	Male		Physician		Yes	Before March 26th, 2020 (Date of first confirmed Somali case of COVID-19)	Yes	Yes	Official Government/International Websites (e.g. MoH, DoH, WHO, CDC, etc.)		0	It has decreased and is now at _____ per week				Airborne Transmission (e.g. sneezing, coughing),Direct contact of bodily fluids with infected persons (e.g. saliva)	7-14 days	Severe disease which can be fatal in certain cases	20%	Headache,Fever,Dry Cough,Sore throat,Runny nose or nasal congestions,New loss of Taste and/or Smell,Shortness of breath or difficulty breathing,Diarrhea,Muscle or body aches,Fatigue or malaise	Pneumonia,Respiratory Failure,Death	Supportive Care	Hand hygiene,Covering nose and mouth when coughing,Avoiding places where a large number of people are gathering,Avoiding sick contacts	Headache,Fever,Dry Cough,Shortness of breath or difficulty breathing,Diarrhea	17	15	10	1	2	4	3	5	6	7	Somewhat Easy	Somewhat Easy	Somewhat hard	Very Easy	Somewhat hard	Somewhat hard	Somewhat hard	Very Easy	Very Easy	Very Easy	Very Easy	Very Easy	Very Easy	Strongly agree	Not Sure
35-44	Female		Physician		Yes	Before March 26th, 2020 (Date of first confirmed Somali case of COVID-19)	No	Yes	News, Media (e.g. TV, Radio, Newspapers, etc.),Social Media (e.g. Facebook, Twitter, WhatsApp, YouTube, Instagram, Snapchat, etc.),Non-Governmental Organizations (NGOs),Local or Community Leaders,Others (Please Specify)		12	It has decreased and is now at _____ per week				Airborne Transmission (e.g. sneezing, coughing),Direct contact of bodily fluids with infected persons (e.g. saliva),Fecal-Oral Mode of Transmission	7-14 days	Mild disease; always curable	45%	Headache,Dry Cough,Sore throat,Runny nose or nasal congestions,Shortness of breath or difficulty breathing,Muscle or body aches,Fatigue or malaise	Pneumonia,Respiratory Failure,Death	Antiviral Therapy	Hand hygiene,Covering nose and mouth when coughing,Avoiding places where a large number of people are gathering,Avoiding sick contacts	Headache,Runny nose or nasal congestions,Shortness of breath or difficulty breathing,Muscle or body aches,Fatigue or malaise	47	50	30	2	3	4	5	1	6	7	Very Easy	Very Hard	Somewhat hard	Somewhat Easy	Very Hard	Not Sure	Not Sure	Very Hard	Very Easy	Somewhat hard	Not Sure	Somewhat hard	Very Easy	Disagree	Strongly Disagree
45-64	Male		Nurse		Yes	Before March 26th, 2020 (Date of first confirmed Somali case of COVID-19)	Yes	Yes	Official Government/International Websites (e.g. MoH, DoH, WHO, CDC, etc.)		0	It has increased and is now at _____ per week				Airborne Transmission (e.g. sneezing, coughing),Direct contact of bodily fluids with infected persons (e.g. saliva)	7-14 days	Severe disease which can be fatal in certain cases	45%	Headache,Fever,Dry Cough,Sore throat,New loss of Taste and/or Smell,Shortness of breath or difficulty breathing,Diarrhea,Muscle or body aches,Fatigue or malaise	Pneumonia,Respiratory Failure,Death	Supportive Care	Hand hygiene,Covering nose and mouth when coughing,Avoiding places where a large number of people are gathering,Avoiding sick contacts	Headache,Fever,Dry Cough,New loss of Taste and/or Smell,Shortness of breath or difficulty breathing	4	0	0	1	2	4	3	5	6	7	Very Easy	Very Easy	Not Sure	Very Easy	Not Sure	Not Sure	Not Sure	Very Easy	Very Easy	Very Easy	Very Easy	Very Easy	Very Easy	Strongly agree	Not Sure
25-34	Female		Other Healthcare Professional (Please Specify)	nutrition	Yes	Before March 26th, 2020 (Date of first confirmed Somali case of COVID-19)	No	Yes	Social Media (e.g. Facebook, Twitter, WhatsApp, YouTube, Instagram, Snapchat, etc.)		0	It has increased and is now at _____ per week				Airborne Transmission (e.g. sneezing, coughing)	2-14 days	Severe disease which can be fatal in certain cases	80%	Headache,Fever,Dry Cough,Sore throat,Shortness of breath or difficulty breathing,Muscle or body aches,Fatigue or malaise	Respiratory Failure	Supportive Care	Hand hygiene,Covering nose and mouth when coughing,Avoiding places where a large number of people are gathering,Avoiding sick contacts	Headache,Fever,Dry Cough,New loss of Taste and/or Smell,Shortness of breath or difficulty breathing	4	0	0	1	2	4	3	5	6	7	Very Easy	Very Easy	Not Sure	Very Easy	Not Sure	Not Sure	Not Sure	Somewhat Easy	Somewhat Easy	Somewhat Easy	Somewhat Easy	Somewhat Easy	Somewhat Easy	Agree	Not Sure
25-34	Male		Community Health Worker		Yes	Before March 26th, 2020 (Date of first confirmed Somali case of COVID-19)	Yes	Yes	Social Media (e.g. Facebook, Twitter, WhatsApp, YouTube, Instagram, Snapchat, etc.)		20	It has increased and is now at _____ per week	9			Direct contact of bodily fluids with infected persons (e.g. saliva)	7-21 days	Severe disease which can be fatal in certain cases	20%	Headache,Fever,Dry Cough,Sore throat,New loss of Taste and/or Smell,Shortness of breath or difficulty breathing,Muscle or body aches	Pneumonia,Respiratory Failure,Death	Supportive Care	Covering nose and mouth when coughing	Headache,Fever,Dry Cough,New loss of Taste and/or Smell,Shortness of breath or difficulty breathing	1356	45	60	1	3	4	2	5	6	7	Somewhat hard	Somewhat hard	Somewhat Easy	Very Hard	Not Sure	Very Hard	Somewhat Easy	Somewhat Easy	Not Sure	Somewhat hard	Somewhat hard	Somewhat Easy	Very Hard	Strongly Disagree	Disagree
25-34	Female		Other Healthcare Professional (Please Specify)	public health	Yes	March 26th, 2020 or later	Yes	Yes	Social Media (e.g. Facebook, Twitter, WhatsApp, YouTube, Instagram, Snapchat, etc.),Official Government/International Websites (e.g. MoH, DoH, WHO, CDC, etc.)		0	It has increased and is now at _____ per week				Airborne Transmission (e.g. sneezing, coughing),Direct contact of bodily fluids with infected persons (e.g. saliva)	2-14 days	Severe disease which can be fatal in certain cases	55%	Headache,Fever,Skin Rash,Dry Cough,Wet Cough or sputum/mucus production,Sore throat,Runny nose or nasal congestions,New loss of Taste and/or Smell,Shortness of breath or difficulty breathing,Diarrhea,Muscle or body aches,Fatigue or malaise	Pneumonia,Respiratory Failure,Death	Supportive Care	Hand hygiene,Covering nose and mouth when coughing,Avoiding places where a large number of people are gathering,Avoiding sick contacts	Headache,Fever,Dry Cough,New loss of Taste and/or Smell,Shortness of breath or difficulty breathing	0	0	0	1	3	4	2	5	6	7	Very Easy	Somewhat Easy	Not Sure	Very Easy	Not Sure	Not Sure	Not Sure	Somewhat Easy	Somewhat Easy	Somewhat Easy	Somewhat Easy	Somewhat Easy	Somewhat Easy	Agree	Not Sure
25-34	Male		Nurse		Yes	March 26th, 2020 or later	Yes	Yes	Social Media (e.g. Facebook, Twitter, WhatsApp, YouTube, Instagram, Snapchat, etc.),Official Government/International Websites (e.g. MoH, DoH, WHO, CDC, etc.)		0	It has increased and is now at _____ per week				Airborne Transmission (e.g. sneezing, coughing),Direct contact of bodily fluids with infected persons (e.g. saliva)	2-14 days	Severe disease which can be fatal in certain cases	45%	Headache,Fever,Dry Cough,Sore throat,Runny nose or nasal congestions,New loss of Taste and/or Smell,Shortness of breath or difficulty breathing,Diarrhea,Muscle or body aches,Fatigue or malaise	Pneumonia,Respiratory Failure,Death	Supportive Care	Hand hygiene,Covering nose and mouth when coughing,Avoiding places where a large number of people are gathering,Avoiding sick contacts	Headache,Fever,Dry Cough,New loss of Taste and/or Smell,Shortness of breath or difficulty breathing	0	0	0	1	2	4	3	5	6	7	Somewhat Easy	Somewhat Easy	Not Sure	Somewhat Easy	Not Sure	Not Sure	Not Sure	Somewhat Easy	Somewhat Easy	Somewhat Easy	Somewhat Easy	Somewhat Easy	Somewhat Easy	Disagree	Disagree
25-34	Male		Pharmacist		Yes	Before March 26th, 2020 (Date of first confirmed Somali case of COVID-19)	No	Yes	News, Media (e.g. TV, Radio, Newspapers, etc.),Social Media (e.g. Facebook, Twitter, WhatsApp, YouTube, Instagram, Snapchat, etc.),Official Government/International Websites (e.g. MoH, DoH, WHO, CDC, etc.),Non-Governmental Organizations (NGOs)		10	It has stayed the same at _____ per week				Waterborne Transmission	2-14 days	I don't know	45%	Dry Cough,Sore throat,Shortness of breath or difficulty breathing,Diarrhea,Muscle or body aches,Fatigue or malaise	Pneumonia,Death	I don't know	Hand hygiene	Fever,Skin Rash,Dry Cough,Wet Cough or sputum/mucus production,Runny nose or nasal congestions	15	78	10	5	3	6	1	4	2	7	Not Sure	Very Hard	Somewhat hard	Not Sure	Somewhat hard	Somewhat hard	Very Easy	Not Sure	Somewhat hard	Not Sure	Not Sure	Very Hard	Very Hard	Disagree	Strongly Disagree
18-24	Female		Nurse		Yes	Before March 26th, 2020 (Date of first confirmed Somali case of COVID-19)	No	No	News, Media (e.g. TV, Radio, Newspapers, etc.),Social Media (e.g. Facebook, Twitter, WhatsApp, YouTube, Instagram, Snapchat, etc.),Official Government/International Websites (e.g. MoH, DoH, WHO, CDC, etc.),Family Members, Colleagues, Friends,Non-Governmental Organizations (NGOs)		72	It has decreased and is now at _____ per week				Airborne Transmission (e.g. sneezing, coughing),Direct contact of bodily fluids with infected persons (e.g. saliva),Fecal-Oral Mode of Transmission	2-14 days	Always fatal	45%	Headache,Fever,Sore throat,Runny nose or nasal congestions,Shortness of breath or difficulty breathing,Diarrhea	Pneumonia,Respiratory Failure,Death	Antiviral Therapy	Hand hygiene,Covering nose and mouth when coughing,Avoiding places where a large number of people are gathering,Avoiding sick contacts	Headache,Dry Cough,Runny nose or nasal congestions,Shortness of breath or difficulty breathing,Fatigue or malaise	100	200	120	3	4	2	5	6	1	7	Very Hard	Very Easy	Not Sure	Very Hard	Somewhat Easy	Somewhat hard	Very Easy	Somewhat hard	Somewhat Easy	Very Hard	Very Hard	Somewhat Easy	Very Hard	Agree	Strongly Disagree
65+	Female		Physician		Yes	Before March 26th, 2020 (Date of first confirmed Somali case of COVID-19)	Yes	Yes	News, Media (e.g. TV, Radio, Newspapers, etc.),Official Government/International Websites (e.g. MoH, DoH, WHO, CDC, etc.),Family Members, Colleagues, Friends,Non-Governmental Organizations (NGOs),Local or Community Leaders		12	It has decreased and is now at _____ per week				Airborne Transmission (e.g. sneezing, coughing),Direct contact of bodily fluids with infected persons (e.g. saliva),Fecal-Oral Mode of Transmission	7-14 days	Severe disease which can be fatal in certain cases	55%	Headache,Fever,Dry Cough,Runny nose or nasal congestions,New loss of Taste and/or Smell,Shortness of breath or difficulty breathing,Muscle or body aches,Fatigue or malaise	Pneumonia,Respiratory Failure,Death	Antiviral Therapy	Hand hygiene,Covering nose and mouth when coughing,Avoiding places where a large number of people are gathering,Avoiding sick contacts	Headache,Fever,Shortness of breath or difficulty breathing,Muscle or body aches,Fatigue or malaise	1000	200	100	1	4	7	5	6	2	3	Very Hard	Somewhat hard	Not Sure	Somewhat Easy	Very Easy	Not Sure	Very Hard	Somewhat Easy	Not Sure	Somewhat hard	Very Easy	Very Hard	Somewhat Easy	Strongly Disagree	Disagree
35-44	Female		Nurse		Yes	Before March 26th, 2020 (Date of first confirmed Somali case of COVID-19)	Yes	Yes	News, Media (e.g. TV, Radio, Newspapers, etc.),Informational calls/SMS,Social Media (e.g. Facebook, Twitter, WhatsApp, YouTube, Instagram, Snapchat, etc.),Official Government/International Websites (e.g. MoH, DoH, WHO, CDC, etc.),Family Members, Colleagues, Friends,Employer, Work Colleagues, and Others at Work,Local or Community Leaders		10	It has decreased and is now at _____ per week				Airborne Transmission (e.g. sneezing, coughing),Direct contact of bodily fluids with infected persons (e.g. saliva),Fecal-Oral Mode of Transmission	7-14 days	Severe disease which can be fatal in certain cases	80%	Headache,Fever,Dry Cough,New loss of Taste and/or Smell,Shortness of breath or difficulty breathing,Diarrhea	Pneumonia,Respiratory Failure,Death	Supportive Care	Hand hygiene,Covering nose and mouth when coughing,Freezing food that may be contaminted,Avoiding sick contacts	Headache,Fever,Shortness of breath or difficulty breathing,Muscle or body aches,Fatigue or malaise	123	140	90	3	4	2	5	1	6	7	Very Easy	Somewhat Easy	Not Sure	Somewhat hard	Very Hard	Very Hard	Somewhat hard	Not Sure	Not Sure	Not Sure	Somewhat Easy	Very Easy	Somewhat Easy	Disagree	Strongly Disagree
25-34	Female		Nurse		Yes	March 26th, 2020 or later	No	Yes	Informational calls/SMS,Social Media (e.g. Facebook, Twitter, WhatsApp, YouTube, Instagram, Snapchat, etc.),Official Government/International Websites (e.g. MoH, DoH, WHO, CDC, etc.),Family Members, Colleagues, Friends,Employer, Work Colleagues, and Others at Work		0	It has stayed the same at _____ per week				Airborne Transmission (e.g. sneezing, coughing),Direct contact of bodily fluids with infected persons (e.g. saliva)	2-14 days	Severe disease which can be fatal in certain cases	80%	Headache,Fever,Dry Cough,Sore throat,New loss of Taste and/or Smell,Shortness of breath or difficulty breathing,Diarrhea,Muscle or body aches,Fatigue or malaise	Pneumonia,Respiratory Failure,Death	Supportive Care	Hand hygiene,Covering nose and mouth when coughing,Avoiding places where a large number of people are gathering,Avoiding sick contacts	Headache,Fever,Dry Cough,New loss of Taste and/or Smell,Shortness of breath or difficulty breathing	0	0	0	1	2	4	3	5	6	7	Very Easy	Somewhat Easy	Somewhat hard	Very Easy	Somewhat hard	Somewhat hard	Somewhat hard	Somewhat Easy	Somewhat Easy	Somewhat Easy	Somewhat Easy	Somewhat Easy	Somewhat Easy	Agree	Not Sure
65+	Female		Nurse		Yes	Before March 26th, 2020 (Date of first confirmed Somali case of COVID-19)	Yes	Yes	Social Media (e.g. Facebook, Twitter, WhatsApp, YouTube, Instagram, Snapchat, etc.),Official Government/International Websites (e.g. MoH, DoH, WHO, CDC, etc.),Family Members, Colleagues, Friends,Employer, Work Colleagues, and Others at Work,Non-Governmental Organizations (NGOs),Local or Community Leaders,Journals		45	It has decreased and is now at _____ per week				Airborne Transmission (e.g. sneezing, coughing),Direct contact of bodily fluids with infected persons (e.g. saliva),Waterborne Transmission,Fecal-Oral Mode of Transmission	7-14 days	Severe disease which can be fatal in certain cases	80%	Headache,Fever,Skin Rash,Wet Cough or sputum/mucus production,Sore throat,Runny nose or nasal congestions,New loss of Taste and/or Smell,Muscle or body aches,Fatigue or malaise	Pneumonia,Respiratory Failure,Death	Supportive Care	Hand hygiene,Covering nose and mouth when coughing,Freezing food that may be contaminted,Avoiding places where a large number of people are gathering,Avoiding sick contacts	Headache,Fever,Shortness of breath or difficulty breathing,Diarrhea,Muscle or body aches	100	136	100	3	4	5	6	1	2	7	Very Easy	Somewhat hard	Very Hard	Not Sure	Not Sure	Somewhat hard	Somewhat hard	Somewhat hard	Somewhat Easy	Somewhat Easy	Very Hard	Not Sure	Very Easy	Disagree	Disagree
35-44	Female		Physician		Yes	Before March 26th, 2020 (Date of first confirmed Somali case of COVID-19)	Yes	Yes	Official Government/International Websites (e.g. MoH, DoH, WHO, CDC, etc.)		0	It has increased and is now at _____ per week				Airborne Transmission (e.g. sneezing, coughing),Direct contact of bodily fluids with infected persons (e.g. saliva)	7-14 days	Severe disease which can be fatal in certain cases	20%	Headache,Fever,Dry Cough,Sore throat,New loss of Taste and/or Smell,Shortness of breath or difficulty breathing	Pneumonia,Respiratory Failure,Death	Supportive Care	Hand hygiene,Covering nose and mouth when coughing,Avoiding places where a large number of people are gathering,Avoiding sick contacts	Headache,Fever,Dry Cough,New loss of Taste and/or Smell,Shortness of breath or difficulty breathing	20	0	0	1	2	4	3	5	6	7	Very Easy	Very Easy	Somewhat hard	Very Easy	Somewhat hard	Somewhat hard	Somewhat hard	Somewhat Easy	Somewhat Easy	Somewhat Easy	Somewhat Easy	Somewhat Easy	Somewhat Easy	Agree	Not Sure
45-64	Female		Physician		Yes	Before March 26th, 2020 (Date of first confirmed Somali case of COVID-19)	Yes	Yes	News, Media (e.g. TV, Radio, Newspapers, etc.),Informational calls/SMS,Social Media (e.g. Facebook, Twitter, WhatsApp, YouTube, Instagram, Snapchat, etc.),Official Government/International Websites (e.g. MoH, DoH, WHO, CDC, etc.),Employer, Work Colleagues, and Others at Work,Non-Governmental Organizations (NGOs),Local or Community Leaders		1	It has decreased and is now at _____ per week				Airborne Transmission (e.g. sneezing, coughing),Direct contact of bodily fluids with infected persons (e.g. saliva),Waterborne Transmission,Fecal-Oral Mode of Transmission	7-21 days	Severe disease which can be fatal in certain cases	45%	Headache,Fever,Dry Cough,Sore throat,Runny nose or nasal congestions,Diarrhea,Muscle or body aches	Pneumonia,Respiratory Failure,Death	Antiviral Therapy	Hand hygiene,Covering nose and mouth when coughing,Freezing food that may be contaminted,Avoiding places where a large number of people are gathering,Avoiding sick contacts	Headache,Fever,Sore throat,Shortness of breath or difficulty breathing,Muscle or body aches	200	130	73	2	3	4	5	6	7	1	Somewhat hard	Somewhat hard	Very Hard	Not Sure	Somewhat hard	Very Easy	Somewhat Easy	Very Hard	Not Sure	Very Hard	Very Easy	Somewhat Easy	Not Sure	Strongly Disagree	Strongly agree
35-44	Female		Physician		Yes	Before March 26th, 2020 (Date of first confirmed Somali case of COVID-19)	Yes	Yes	News, Media (e.g. TV, Radio, Newspapers, etc.),Informational calls/SMS,Social Media (e.g. Facebook, Twitter, WhatsApp, YouTube, Instagram, Snapchat, etc.),Official Government/International Websites (e.g. MoH, DoH, WHO, CDC, etc.),Family Members, Colleagues, Friends,Employer, Work Colleagues, and Others at Work,Non-Governmental Organizations (NGOs),Journals		40	It has stayed the same at _____ per week				Airborne Transmission (e.g. sneezing, coughing),Direct contact of bodily fluids with infected persons (e.g. saliva),Waterborne Transmission,Fecal-Oral Mode of Transmission	7-21 days	Severe disease which can be fatal in certain cases	80%	Headache,Fever,Skin Rash,Dry Cough,Wet Cough or sputum/mucus production,New loss of Taste and/or Smell,Shortness of breath or difficulty breathing,Diarrhea	Pneumonia,Respiratory Failure,Death	Supportive Care	Hand hygiene,Covering nose and mouth when coughing,Freezing food that may be contaminted,Avoiding places where a large number of people are gathering,Avoiding sick contacts	Fever,Shortness of breath or difficulty breathing,Diarrhea,Muscle or body aches,Fatigue or malaise	180	100	64	3	4	6	2	1	5	7	Very Easy	Very Hard	Somewhat hard	Not Sure	Very Easy	Not Sure	Somewhat Easy	Very Hard	Somewhat Easy	Somewhat hard	Very Hard	Somewhat Easy	Not Sure	Disagree	Strongly agree
65+	Female		Community Health Worker		Yes	Before March 26th, 2020 (Date of first confirmed Somali case of COVID-19)	Yes	Yes	News, Media (e.g. TV, Radio, Newspapers, etc.),Informational calls/SMS,Social Media (e.g. Facebook, Twitter, WhatsApp, YouTube, Instagram, Snapchat, etc.),Official Government/International Websites (e.g. MoH, DoH, WHO, CDC, etc.),Family Members, Colleagues, Friends,Non-Governmental Organizations (NGOs)		23	It has increased and is now at _____ per week				Airborne Transmission (e.g. sneezing, coughing),Direct contact of bodily fluids with infected persons (e.g. saliva),Waterborne Transmission,Fecal-Oral Mode of Transmission	7-14 days	Severe disease which can be fatal in certain cases	20%	Headache,Fever,Dry Cough,Wet Cough or sputum/mucus production,Sore throat,Runny nose or nasal congestions,New loss of Taste and/or Smell,Muscle or body aches,Fatigue or malaise	Pneumonia,Respiratory Failure,Death	Vaccination	Hand hygiene,Covering nose and mouth when coughing,Freezing food that may be contaminted,Avoiding places where a large number of people are gathering,Avoiding sick contacts	Dry Cough,New loss of Taste and/or Smell,Shortness of breath or difficulty breathing,Muscle or body aches,Fatigue or malaise	300	230	145	5	2	3	4	1	7	6	Somewhat Easy	Very Easy	Not Sure	Not Sure	Somewhat Easy	Somewhat Easy	Somewhat hard	Very Hard	Not Sure	Somewhat Easy	Not Sure	Very Easy	Not Sure	Strongly Disagree	Not Sure
18-24	Female		Midwife		Yes	Before March 26th, 2020 (Date of first confirmed Somali case of COVID-19)	Yes	Yes	Official Government/International Websites (e.g. MoH, DoH, WHO, CDC, etc.)		0	It has increased and is now at _____ per week				Airborne Transmission (e.g. sneezing, coughing)	7-14 days	Severe disease which can be fatal in certain cases	80%	Headache,Fever,Dry Cough,New loss of Taste and/or Smell,Shortness of breath or difficulty breathing,Muscle or body aches,Fatigue or malaise	Respiratory Failure,Death	Supportive Care	Hand hygiene,Covering nose and mouth when coughing,Avoiding places where a large number of people are gathering,Avoiding sick contacts	Headache,Fever,Dry Cough,New loss of Taste and/or Smell,Shortness of breath or difficulty breathing	7	0	0	1	3	4	2	5	6	7	Somewhat Easy	Somewhat Easy	Not Sure	Somewhat Easy	Not Sure	Not Sure	Not Sure	Somewhat Easy	Somewhat Easy	Somewhat Easy	Somewhat Easy	Somewhat Easy	Somewhat Easy	Agree	Not Sure
25-34	Male		Physician		Yes	Before March 26th, 2020 (Date of first confirmed Somali case of COVID-19)	Yes	Yes	Official Government/International Websites (e.g. MoH, DoH, WHO, CDC, etc.)		0	It has decreased and is now at _____ per week				Airborne Transmission (e.g. sneezing, coughing),Direct contact of bodily fluids with infected persons (e.g. saliva)	2-14 days	Severe disease which can be fatal in certain cases	45%	Headache,Fever,Dry Cough,Sore throat,New loss of Taste and/or Smell,Shortness of breath or difficulty breathing,Muscle or body aches,Fatigue or malaise	Pneumonia,Respiratory Failure	Supportive Care	Hand hygiene,Covering nose and mouth when coughing,Avoiding places where a large number of people are gathering,Avoiding sick contacts	Headache,Fever,Dry Cough,New loss of Taste and/or Smell,Shortness of breath or difficulty breathing	5	0	0	1	3	4	2	5	6	7	Somewhat Easy	Somewhat Easy	Not Sure	Somewhat Easy	Not Sure	Not Sure	Not Sure	Somewhat Easy	Somewhat Easy	Somewhat Easy	Somewhat Easy	Somewhat Easy	Somewhat Easy	Agree	Not Sure
25-34	Male		Physician		Yes	Before March 26th, 2020 (Date of first confirmed Somali case of COVID-19)	Yes	Yes	Social Media (e.g. Facebook, Twitter, WhatsApp, YouTube, Instagram, Snapchat, etc.),Official Government/International Websites (e.g. MoH, DoH, WHO, CDC, etc.)		0	It has increased and is now at _____ per week				Airborne Transmission (e.g. sneezing, coughing),Direct contact of bodily fluids with infected persons (e.g. saliva)	7-14 days	Severe disease which can be fatal in certain cases	20%	Headache,Fever,Dry Cough,Sore throat,Runny nose or nasal congestions,New loss of Taste and/or Smell,Shortness of breath or difficulty breathing,Diarrhea,Muscle or body aches,Fatigue or malaise	Pneumonia,Respiratory Failure,Death	Supportive Care	Hand hygiene,Covering nose and mouth when coughing,Avoiding places where a large number of people are gathering,Avoiding sick contacts	Headache,Fever,New loss of Taste and/or Smell,Shortness of breath or difficulty breathing,Diarrhea	8	0	0	1	3	4	2	5	6	7	Somewhat Easy	Somewhat Easy	Not Sure	Somewhat Easy	Not Sure	Not Sure	Not Sure	Somewhat Easy	Somewhat Easy	Somewhat Easy	Somewhat Easy	Somewhat Easy	Somewhat Easy	Agree	Not Sure
18-24	Male		Nurse		Yes	Before March 26th, 2020 (Date of first confirmed Somali case of COVID-19)	Yes	Yes	Social Media (e.g. Facebook, Twitter, WhatsApp, YouTube, Instagram, Snapchat, etc.)		1	It has increased and is now at _____ per week				Airborne Transmission (e.g. sneezing, coughing)	2-14 days	Severe disease which can be fatal in certain cases	45%	Fever,Dry Cough,New loss of Taste and/or Smell,Shortness of breath or difficulty breathing	Pneumonia,Respiratory Failure	Supportive Care	Hand hygiene	Fever,Dry Cough,New loss of Taste and/or Smell,Shortness of breath or difficulty breathing	2	1	1	1	2	3	4	5	6	7	Very Hard	Somewhat hard	Very Hard	Very Hard	Very Easy	Somewhat Easy	Very Easy	Very Hard	Not Sure	Somewhat Easy	Somewhat hard	Somewhat Easy	Very Hard	Strongly agree	Strongly agree
18-24	Male		Nurse		Yes	Before March 26th, 2020 (Date of first confirmed Somali case of COVID-19)	Yes	Yes	Social Media (e.g. Facebook, Twitter, WhatsApp, YouTube, Instagram, Snapchat, etc.)		3	It has increased and is now at _____ per week				Airborne Transmission (e.g. sneezing, coughing)	2-14 days	Severe disease which can be fatal in certain cases	55%	Fever,Dry Cough,New loss of Taste and/or Smell,Shortness of breath or difficulty breathing	Pneumonia,Respiratory Failure	Supportive Care	Hand hygiene	Fever,Dry Cough,New loss of Taste and/or Smell,Shortness of breath or difficulty breathing,Muscle or body aches	4	1	1	1	2	3	4	5	6	7	Very Hard	Somewhat hard	Very Hard	Very Hard	Not Sure	Somewhat Easy	Very Easy	Somewhat hard	Very Hard	Not Sure	Somewhat hard	Very Hard	Somewhat Easy	Strongly agree	Strongly agree
18-24	Female		Nurse		Yes	Before March 26th, 2020 (Date of first confirmed Somali case of COVID-19)	Yes	Yes	News, Media (e.g. TV, Radio, Newspapers, etc.),Informational calls/SMS,Social Media (e.g. Facebook, Twitter, WhatsApp, YouTube, Instagram, Snapchat, etc.),Official Government/International Websites (e.g. MoH, DoH, WHO, CDC, etc.),Family Members, Colleagues, Friends,Employer, Work Colleagues, and Others at Work,Non-Governmental Organizations (NGOs),Local or Community Leaders		12	It has decreased and is now at _____ per week				Airborne Transmission (e.g. sneezing, coughing),Direct contact of bodily fluids with infected persons (e.g. saliva),Waterborne Transmission,Fecal-Oral Mode of Transmission	7-14 days	Severe disease which can be fatal in certain cases	55%	Headache,Fever,Skin Rash,Dry Cough,Wet Cough or sputum/mucus production,Sore throat,New loss of Taste and/or Smell,Shortness of breath or difficulty breathing,Muscle or body aches,Fatigue or malaise	Pneumonia,Respiratory Failure,Death	Supportive Care	Hand hygiene,Covering nose and mouth when coughing,Freezing food that may be contaminted,Avoiding places where a large number of people are gathering,Avoiding sick contacts	Headache,Skin Rash,Runny nose or nasal congestions,New loss of Taste and/or Smell,Shortness of breath or difficulty breathing	134	83	35	2	5	4	3	1	6	7	Very Easy	Not Sure	Somewhat hard	Very Hard	Very Easy	Somewhat Easy	Somewhat hard	Somewhat hard	Very Hard	Somewhat Easy	Very Easy	Somewhat Easy	Very Easy	Strongly Disagree	Not Sure
65+	Female		Physician		Yes	Before March 26th, 2020 (Date of first confirmed Somali case of COVID-19)	Yes	Yes	News, Media (e.g. TV, Radio, Newspapers, etc.),Informational calls/SMS,Social Media (e.g. Facebook, Twitter, WhatsApp, YouTube, Instagram, Snapchat, etc.),Official Government/International Websites (e.g. MoH, DoH, WHO, CDC, etc.),Family Members, Colleagues, Friends,Employer, Work Colleagues, and Others at Work,Local or Community Leaders,Journals		5	It has stayed the same at _____ per week				Airborne Transmission (e.g. sneezing, coughing),Direct contact of bodily fluids with infected persons (e.g. saliva),Waterborne Transmission,Fecal-Oral Mode of Transmission	7-14 days	Severe disease which can be fatal in certain cases	55%	Headache,Fever,Skin Rash,Dry Cough,Wet Cough or sputum/mucus production,Sore throat,Runny nose or nasal congestions,Shortness of breath or difficulty breathing	Pneumonia,Respiratory Failure,Death	Antiviral Therapy	Hand hygiene,Covering nose and mouth when coughing,Avoiding places where a large number of people are gathering,Avoiding sick contacts	Headache,Fever,New loss of Taste and/or Smell,Shortness of breath or difficulty breathing,Fatigue or malaise	452	200	100	2	5	6	4	1	7	3	Very Easy	Somewhat hard	Somewhat Easy	Not Sure	Very Hard	Somewhat hard	Not Sure	Somewhat hard	Very Easy	Somewhat Easy	Not Sure	Somewhat Easy	Somewhat Easy	Disagree	Not Sure
25-34	Female		Physician		Yes	Before March 26th, 2020 (Date of first confirmed Somali case of COVID-19)	Yes	Yes	Informational calls/SMS,Official Government/International Websites (e.g. MoH, DoH, WHO, CDC, etc.),Family Members, Colleagues, Friends,Employer, Work Colleagues, and Others at Work,Non-Governmental Organizations (NGOs),Local or Community Leaders		32	It has decreased and is now at _____ per week				Airborne Transmission (e.g. sneezing, coughing),Direct contact of bodily fluids with infected persons (e.g. saliva),Waterborne Transmission,Fecal-Oral Mode of Transmission	7-14 days	Mild disease; always curable	55%	Headache,Fever,Skin Rash,Dry Cough,Wet Cough or sputum/mucus production,Sore throat,Runny nose or nasal congestions,New loss of Taste and/or Smell,Shortness of breath or difficulty breathing	Pneumonia,Respiratory Failure,Death	Supportive Care	Hand hygiene,Covering nose and mouth when coughing,Freezing food that may be contaminted,Avoiding places where a large number of people are gathering,Avoiding sick contacts	Headache,Skin Rash,Shortness of breath or difficulty breathing,Muscle or body aches,Fatigue or malaise	431	200	100	3	4	5	6	7	1	2	Somewhat hard	Not Sure	Very Hard	Very Easy	Somewhat Easy	Somewhat hard	Very Hard	Somewhat Easy	Somewhat hard	Very Easy	Very Hard	Not Sure	Somewhat Easy	Strongly Disagree	Agree
45-64	Male		Nurse		Yes	Before March 26th, 2020 (Date of first confirmed Somali case of COVID-19)	Yes	Yes	News, Media (e.g. TV, Radio, Newspapers, etc.),Informational calls/SMS,Social Media (e.g. Facebook, Twitter, WhatsApp, YouTube, Instagram, Snapchat, etc.),Official Government/International Websites (e.g. MoH, DoH, WHO, CDC, etc.),Family Members, Colleagues, Friends,Employer, Work Colleagues, and Others at Work,Non-Governmental Organizations (NGOs),Local or Community Leaders		46	It has stayed the same at _____ per week				Airborne Transmission (e.g. sneezing, coughing),Direct contact of bodily fluids with infected persons (e.g. saliva),Waterborne Transmission,Fecal-Oral Mode of Transmission	7-21 days	Mild disease; always curable	80%	Headache,Fever,Skin Rash,Dry Cough,Wet Cough or sputum/mucus production,Runny nose or nasal congestions,Shortness of breath or difficulty breathing,Diarrhea,Muscle or body aches,Fatigue or malaise	Pneumonia,Respiratory Failure,Death	Supportive Care	Hand hygiene,Freezing food that may be contaminted,Avoiding places where a large number of people are gathering	Headache,Fever,New loss of Taste and/or Smell,Shortness of breath or difficulty breathing,Muscle or body aches	300	100	43	2	3	4	5	1	6	7	Very Easy	Somewhat hard	Not Sure	Somewhat Easy	Not Sure	Somewhat hard	Very Hard	Somewhat hard	Somewhat Easy	Not Sure	Very Hard	Not Sure	Somewhat Easy	Disagree	Strongly Disagree
65+	Female		Midwife		Yes	Before March 26th, 2020 (Date of first confirmed Somali case of COVID-19)	Yes	Yes	Social Media (e.g. Facebook, Twitter, WhatsApp, YouTube, Instagram, Snapchat, etc.),Official Government/International Websites (e.g. MoH, DoH, WHO, CDC, etc.),Family Members, Colleagues, Friends,Non-Governmental Organizations (NGOs),Local or Community Leaders		35	It has stayed the same at _____ per week				Airborne Transmission (e.g. sneezing, coughing),Direct contact of bodily fluids with infected persons (e.g. saliva),Fecal-Oral Mode of Transmission	7-21 days	Severe disease which can be fatal in certain cases	80%	Headache,Fever,Skin Rash,Wet Cough or sputum/mucus production,Sore throat,Runny nose or nasal congestions	Pneumonia,Respiratory Failure,Death	Supportive Care	Hand hygiene,Covering nose and mouth when coughing,Freezing food that may be contaminted,Avoiding places where a large number of people are gathering,Avoiding sick contacts	Headache,Dry Cough,New loss of Taste and/or Smell,Shortness of breath or difficulty breathing,Muscle or body aches	400	320	200	2	3	4	5	6	1	7	Not Sure	Somewhat hard	Very Easy	Somewhat hard	Very Easy	Not Sure	Very Hard	Not Sure	Somewhat hard	Very Easy	Very Hard	Not Sure	Not Sure	Strongly Disagree	Not Sure
18-24	Male		Other Healthcare Professional (Please Specify)	medical student	Yes	I'm Not Sure	No	No	Social Media (e.g. Facebook, Twitter, WhatsApp, YouTube, Instagram, Snapchat, etc.)		0	It has decreased and is now at _____ per week				Airborne Transmission (e.g. sneezing, coughing)	2-14 days	Mild disease; always curable	80%	Headache,Fever,Dry Cough,Sore throat,Runny nose or nasal congestions,New loss of Taste and/or Smell,Shortness of breath or difficulty breathing,Diarrhea,Muscle or body aches,Fatigue or malaise	Respiratory Failure	Supportive Care	Hand hygiene,Covering nose and mouth when coughing,Avoiding places where a large number of people are gathering,Avoiding sick contacts	Headache,Fever,New loss of Taste and/or Smell,Shortness of breath or difficulty breathing,Muscle or body aches	0	0	0	1	2	4	3	5	6	7	Somewhat Easy	Somewhat Easy	Somewhat hard	Somewhat Easy	Somewhat hard	Somewhat hard	Somewhat hard	Somewhat Easy	Somewhat Easy	Somewhat Easy	Somewhat Easy	Somewhat Easy	Somewhat Easy	Agree	Disagree
25-34	Male		Physician		Yes	Before March 26th, 2020 (Date of first confirmed Somali case of COVID-19)	No	Yes	Official Government/International Websites (e.g. MoH, DoH, WHO, CDC, etc.)		0	It has increased and is now at _____ per week				Airborne Transmission (e.g. sneezing, coughing),Direct contact of bodily fluids with infected persons (e.g. saliva)	7-14 days	Severe disease which can be fatal in certain cases	20%	Headache,Fever,Dry Cough,Sore throat,Runny nose or nasal congestions,New loss of Taste and/or Smell,Shortness of breath or difficulty breathing,Diarrhea,Muscle or body aches,Fatigue or malaise	Pneumonia,Respiratory Failure,Death	Supportive Care	Hand hygiene,Covering nose and mouth when coughing,Avoiding places where a large number of people are gathering,Avoiding sick contacts	Headache,Fever,New loss of Taste and/or Smell,Shortness of breath or difficulty breathing,Fatigue or malaise	10	0	0	1	2	4	3	5	6	7	Very Easy	Very Easy	Somewhat Easy	Very Easy	Somewhat Easy	Somewhat hard	Somewhat hard	Very Easy	Very Easy	Very Easy	Somewhat Easy	Somewhat Easy	Somewhat Easy	Agree	Disagree
35-44	Male		Physician		Yes	Before March 26th, 2020 (Date of first confirmed Somali case of COVID-19)	Yes	Yes	Official Government/International Websites (e.g. MoH, DoH, WHO, CDC, etc.)		0	It has increased and is now at _____ per week				Airborne Transmission (e.g. sneezing, coughing),Direct contact of bodily fluids with infected persons (e.g. saliva)	7-14 days	Severe disease which can be fatal in certain cases	20%	Headache,Fever,Dry Cough,Sore throat,Runny nose or nasal congestions,New loss of Taste and/or Smell,Shortness of breath or difficulty breathing,Diarrhea,Muscle or body aches,Fatigue or malaise	Pneumonia,Respiratory Failure,Death	Supportive Care	Hand hygiene,Covering nose and mouth when coughing,Avoiding places where a large number of people are gathering,Avoiding sick contacts	Fever,Dry Cough,New loss of Taste and/or Smell,Shortness of breath or difficulty breathing,Muscle or body aches	5	0	0	1	2	4	3	5	6	7	Very Easy	Very Easy	Somewhat hard	Somewhat Easy	Somewhat hard	Somewhat hard	Somewhat hard	Very Easy	Somewhat Easy	Somewhat Easy	Very Easy	Very Easy	Very Easy	Agree	Disagree
45-64	Male		Physician		Yes	Before March 26th, 2020 (Date of first confirmed Somali case of COVID-19)	Yes	Yes	Official Government/International Websites (e.g. MoH, DoH, WHO, CDC, etc.)		0	It has increased and is now at _____ per week				Airborne Transmission (e.g. sneezing, coughing),Direct contact of bodily fluids with infected persons (e.g. saliva)	7-14 days	Severe disease which can be fatal in certain cases	20%	Headache,Fever,Dry Cough,Wet Cough or sputum/mucus production,Sore throat,New loss of Taste and/or Smell,Shortness of breath or difficulty breathing,Diarrhea,Muscle or body aches	Pneumonia,Respiratory Failure,Death	Supportive Care	Hand hygiene,Covering nose and mouth when coughing,Avoiding places where a large number of people are gathering,Avoiding sick contacts	Headache,Fever,New loss of Taste and/or Smell,Shortness of breath or difficulty breathing,Muscle or body aches	7	0	0	1	3	4	2	5	6	7	Very Easy	Very Easy	Somewhat hard	Very Easy	Very Hard	Somewhat hard	Somewhat hard	Very Easy	Somewhat Easy	Somewhat Easy	Very Easy	Very Easy	Very Easy	Agree	Disagree
65+	Male		Physician		Yes	Before March 26th, 2020 (Date of first confirmed Somali case of COVID-19)	Yes	Yes	Official Government/International Websites (e.g. MoH, DoH, WHO, CDC, etc.)		0	It has increased and is now at _____ per week				Airborne Transmission (e.g. sneezing, coughing),Direct contact of bodily fluids with infected persons (e.g. saliva)	7-14 days	Severe disease which can be fatal in certain cases	20%	Headache,Fever,Dry Cough,Sore throat,New loss of Taste and/or Smell,Shortness of breath or difficulty breathing,Muscle or body aches,Fatigue or malaise	Pneumonia,Respiratory Failure,Death	Supportive Care	Hand hygiene,Covering nose and mouth when coughing,Avoiding places where a large number of people are gathering,Avoiding sick contacts	Headache,Fever,New loss of Taste and/or Smell,Shortness of breath or difficulty breathing,Muscle or body aches	5	0	0	1	2	4	3	5	6	7	Somewhat Easy	Somewhat Easy	Somewhat hard	Somewhat Easy	Somewhat hard	Somewhat hard	Somewhat hard	Very Easy	Somewhat Easy	Somewhat Easy	Very Easy	Very Easy	Very Easy	Agree	Disagree
25-34	Male		Physician		Yes	Before March 26th, 2020 (Date of first confirmed Somali case of COVID-19)	Yes	Yes	Official Government/International Websites (e.g. MoH, DoH, WHO, CDC, etc.)		0	It has increased and is now at _____ per week				Airborne Transmission (e.g. sneezing, coughing),Direct contact of bodily fluids with infected persons (e.g. saliva)	7-14 days	Severe disease which can be fatal in certain cases	20%	Headache,Fever,Dry Cough,Sore throat,Runny nose or nasal congestions,New loss of Taste and/or Smell,Shortness of breath or difficulty breathing,Diarrhea,Muscle or body aches,Fatigue or malaise	Pneumonia,Respiratory Failure,Death	Supportive Care	Hand hygiene,Covering nose and mouth when coughing,Avoiding places where a large number of people are gathering,Avoiding sick contacts	Headache,New loss of Taste and/or Smell,Shortness of breath or difficulty breathing,Muscle or body aches,Fatigue or malaise	5	0	0	1	2	4	3	5	6	7	Very Easy	Very Easy	Somewhat hard	Very Easy	Somewhat hard	Somewhat hard	Somewhat hard	Very Easy	Somewhat Easy	Somewhat Easy	Very Easy	Very Easy	Very Easy	Agree	Disagree
25-34	Male		Community Health Worker		Yes	Before March 26th, 2020 (Date of first confirmed Somali case of COVID-19)	No	No	Official Government/International Websites (e.g. MoH, DoH, WHO, CDC, etc.),Local or Community Leaders,Journals		0	It has increased and is now at _____ per week				Airborne Transmission (e.g. sneezing, coughing),Direct contact of bodily fluids with infected persons (e.g. saliva)	2-14 days	Mild disease; always curable	80%	Headache,Fever,Dry Cough,Sore throat,Runny nose or nasal congestions,New loss of Taste and/or Smell,Shortness of breath or difficulty breathing,Diarrhea,Muscle or body aches,Fatigue or malaise	Pneumonia,Respiratory Failure,Death	Supportive Care	Hand hygiene,Covering nose and mouth when coughing,Avoiding places where a large number of people are gathering,Avoiding sick contacts	Headache,Fever,Dry Cough,New loss of Taste and/or Smell,Shortness of breath or difficulty breathing	0	0	0	1	2	4	3	5	6	7	Very Easy	Very Easy	Not Sure	Very Easy	Not Sure	Not Sure	Not Sure	Very Easy	Somewhat Easy	Somewhat Easy	Somewhat Easy	Somewhat Easy	Somewhat Easy	Agree	Not Sure
25-34	Male		Pharmacist		Yes	Before March 26th, 2020 (Date of first confirmed Somali case of COVID-19)	Yes	Yes	Social Media (e.g. Facebook, Twitter, WhatsApp, YouTube, Instagram, Snapchat, etc.)		2	It has increased and is now at _____ per week				Airborne Transmission (e.g. sneezing, coughing)	2-14 days	Severe disease which can be fatal in certain cases	45%	Fever,Dry Cough,New loss of Taste and/or Smell,Shortness of breath or difficulty breathing,Muscle or body aches	Pneumonia,Respiratory Failure	Supportive Care	Hand hygiene	Fever,Dry Cough,New loss of Taste and/or Smell,Shortness of breath or difficulty breathing,Muscle or body aches	3	1	1	1	5	2	3	4	6	7	Very Hard	Somewhat hard	Not Sure	Somewhat hard	Somewhat Easy	Very Easy	Very Easy	Somewhat hard	Very Hard	Very Hard	Somewhat hard	Somewhat hard	Very Easy	Strongly agree	Strongly agree
35-44	Female		Nurse		Yes	Before March 26th, 2020 (Date of first confirmed Somali case of COVID-19)	Yes	No	Social Media (e.g. Facebook, Twitter, WhatsApp, YouTube, Instagram, Snapchat, etc.),Official Government/International Websites (e.g. MoH, DoH, WHO, CDC, etc.)		0	It has decreased and is now at _____ per week				Airborne Transmission (e.g. sneezing, coughing),Direct contact of bodily fluids with infected persons (e.g. saliva)	2-14 days	Severe disease which can be fatal in certain cases	20%	Headache,Fever,Dry Cough,Sore throat,New loss of Taste and/or Smell,Shortness of breath or difficulty breathing,Muscle or body aches,Fatigue or malaise	Pneumonia,Respiratory Failure,Death	Supportive Care	Hand hygiene,Covering nose and mouth when coughing,Avoiding places where a large number of people are gathering,Avoiding sick contacts	Headache,Fever,New loss of Taste and/or Smell,Shortness of breath or difficulty breathing,Fatigue or malaise	0	0	0	1	3	4	2	5	6	7	Very Easy	Very Easy	Somewhat hard	Very Easy	Somewhat hard	Somewhat hard	Somewhat hard	Very Easy	Somewhat Easy	Somewhat Easy	Somewhat Easy	Somewhat Easy	Somewhat Easy	Strongly agree	Disagree
18-24	Female		Nurse		Yes	March 26th, 2020 or later	Yes	No	Social Media (e.g. Facebook, Twitter, WhatsApp, YouTube, Instagram, Snapchat, etc.),Official Government/International Websites (e.g. MoH, DoH, WHO, CDC, etc.)		0	It has decreased and is now at _____ per week				Airborne Transmission (e.g. sneezing, coughing),Direct contact of bodily fluids with infected persons (e.g. saliva)	2-14 days	Severe disease which can be fatal in certain cases	20%	Headache,Fever,Dry Cough,Sore throat,Runny nose or nasal congestions,New loss of Taste and/or Smell,Shortness of breath or difficulty breathing,Diarrhea	Pneumonia,Respiratory Failure,Death	Supportive Care	Hand hygiene,Covering nose and mouth when coughing,Freezing food that may be contaminted,Avoiding places where a large number of people are gathering,Avoiding sick contacts	Headache,Dry Cough,New loss of Taste and/or Smell,Shortness of breath or difficulty breathing,Muscle or body aches	0	0	0	1	6	3	2	4	5	7	Very Easy	Very Easy	Somewhat hard	Very Easy	Somewhat hard	Somewhat hard	Somewhat hard	Very Easy	Somewhat Easy	Somewhat Easy	Very Easy	Very Easy	Very Easy	Agree	Disagree
35-44	Female		Nurse		Yes	March 26th, 2020 or later	Yes	Yes	News, Media (e.g. TV, Radio, Newspapers, etc.),Informational calls/SMS,Social Media (e.g. Facebook, Twitter, WhatsApp, YouTube, Instagram, Snapchat, etc.),Official Government/International Websites (e.g. MoH, DoH, WHO, CDC, etc.),Family Members, Colleagues, Friends,Employer, Work Colleagues, and Others at Work		0	It has decreased and is now at _____ per week				Direct contact of bodily fluids with infected persons (e.g. saliva)	2-14 days	Severe disease which can be fatal in certain cases	20%	Headache,Fever,Dry Cough,Sore throat,Runny nose or nasal congestions,New loss of Taste and/or Smell,Shortness of breath or difficulty breathing	Respiratory Failure	Supportive Care	Hand hygiene,Covering nose and mouth when coughing,Avoiding places where a large number of people are gathering,Avoiding sick contacts	Dry Cough,New loss of Taste and/or Smell,Shortness of breath or difficulty breathing,Diarrhea,Muscle or body aches	0	0	0	1	2	4	3	5	6	7	Very Easy	Very Easy	Somewhat hard	Very Easy	Somewhat hard	Somewhat hard	Somewhat hard	Very Easy	Somewhat Easy	Somewhat Easy	Somewhat Easy	Somewhat Easy	Somewhat Easy	Agree	Disagree
35-44	Male		Midwife		Yes	I'm Not Sure	Yes	Yes	Social Media (e.g. Facebook, Twitter, WhatsApp, YouTube, Instagram, Snapchat, etc.)		0	It has decreased and is now at _____ per week				Airborne Transmission (e.g. sneezing, coughing),Direct contact of bodily fluids with infected persons (e.g. saliva)	2-14 days	Mild disease; always curable	80%	Headache,Fever,Skin Rash,Dry Cough,Wet Cough or sputum/mucus production,Sore throat,Runny nose or nasal congestions,New loss of Taste and/or Smell,Shortness of breath or difficulty breathing,Diarrhea,Muscle or body aches,Fatigue or malaise	Respiratory Failure,Death	Supportive Care	Hand hygiene,Covering nose and mouth when coughing,Avoiding places where a large number of people are gathering,Avoiding sick contacts	Dry Cough,Sore throat,New loss of Taste and/or Smell,Shortness of breath or difficulty breathing,Muscle or body aches	0	0	0	1	2	4	3	5	6	7	Very Easy	Very Easy	Somewhat hard	Very Easy	Somewhat hard	Somewhat hard	Somewhat hard	Very Easy	Somewhat Easy	Somewhat Easy	Very Easy	Very Easy	Very Easy	Strongly agree	Not Sure
25-34	Female		Midwife		Yes	March 26th, 2020 or later	Yes	Yes	Official Government/International Websites (e.g. MoH, DoH, WHO, CDC, etc.)		0	It has increased and is now at _____ per week				Airborne Transmission (e.g. sneezing, coughing)	7-14 days	Mild disease; always curable	55%	Headache,Fever,Skin Rash,Dry Cough,Wet Cough or sputum/mucus production,Sore throat,Runny nose or nasal congestions,New loss of Taste and/or Smell,Shortness of breath or difficulty breathing,Diarrhea,Muscle or body aches,Fatigue or malaise	Pneumonia	Supportive Care	Hand hygiene,Covering nose and mouth when coughing,Avoiding places where a large number of people are gathering,Avoiding sick contacts	Headache,Fever,New loss of Taste and/or Smell,Shortness of breath or difficulty breathing,Diarrhea	0	0	0	1	2	4	3	5	6	7	Very Easy	Very Easy	Not Sure	Very Easy	Not Sure	Not Sure	Not Sure	Very Easy	Somewhat Easy	Somewhat Easy	Somewhat Easy	Somewhat Easy	Somewhat Easy	Agree	Disagree
18-24	Male		Nurse		Yes	March 26th, 2020 or later	Yes	Yes	News, Media (e.g. TV, Radio, Newspapers, etc.),Social Media (e.g. Facebook, Twitter, WhatsApp, YouTube, Instagram, Snapchat, etc.)		0	It has increased and is now at _____ per week				Airborne Transmission (e.g. sneezing, coughing),Direct contact of bodily fluids with infected persons (e.g. saliva)	7-21 days	Severe disease which can be fatal in certain cases	55%	Headache,Fever,Dry Cough,Sore throat,New loss of Taste and/or Smell,Shortness of breath or difficulty breathing	Death	Supportive Care	Hand hygiene,Covering nose and mouth when coughing,Avoiding places where a large number of people are gathering,Avoiding sick contacts	Headache,Fever,New loss of Taste and/or Smell,Shortness of breath or difficulty breathing,Diarrhea	0	0	0	1	2	4	3	5	6	7	Very Easy	Very Easy	Not Sure	Very Easy	Not Sure	Not Sure	Not Sure	Very Easy	Somewhat Easy	Somewhat Easy	Somewhat Easy	Somewhat Easy	Somewhat Easy	Agree	Disagree
18-24	Female		Pharmacist		Yes	Before March 26th, 2020 (Date of first confirmed Somali case of COVID-19)	Yes	Yes	Social Media (e.g. Facebook, Twitter, WhatsApp, YouTube, Instagram, Snapchat, etc.)		4	It has increased and is now at _____ per week				Airborne Transmission (e.g. sneezing, coughing)	2-14 days	Severe disease which can be fatal in certain cases	55%	Fever,Dry Cough,New loss of Taste and/or Smell,Shortness of breath or difficulty breathing	Pneumonia,Respiratory Failure	Supportive Care	Hand hygiene	Fever,Dry Cough,New loss of Taste and/or Smell,Shortness of breath or difficulty breathing,Muscle or body aches	2	1	1	1	2	4	5	6	7	3	Very Hard	Very Hard	Very Hard	Very Hard	Very Easy	Somewhat Easy	Very Easy	Somewhat Easy	Very Easy	Very Hard	Very Hard	Very Hard	Very Easy	Strongly agree	Strongly agree
18-24	Male		Nurse		Yes	Before March 26th, 2020 (Date of first confirmed Somali case of COVID-19)	Yes	Yes	Social Media (e.g. Facebook, Twitter, WhatsApp, YouTube, Instagram, Snapchat, etc.)		2	It has increased and is now at _____ per week				Airborne Transmission (e.g. sneezing, coughing)	2-14 days	Severe disease which can be fatal in certain cases	45%	Fever,Dry Cough,New loss of Taste and/or Smell,Shortness of breath or difficulty breathing,Muscle or body aches	Pneumonia,Respiratory Failure	Supportive Care	Hand hygiene	Fever,Dry Cough,New loss of Taste and/or Smell,Shortness of breath or difficulty breathing,Muscle or body aches	3	1	2	1	5	2	3	4	6	7	Very Hard	Very Hard	Very Hard	Very Hard	Very Easy	Somewhat Easy	Very Easy	Very Hard	Somewhat Easy	Very Easy	Very Hard	Very Hard	Very Easy	Strongly agree	Strongly agree
35-44	Female		Community Health Worker		Yes	March 26th, 2020 or later	Yes	Yes	Family Members, Colleagues, Friends		0	It has decreased and is now at _____ per week				Airborne Transmission (e.g. sneezing, coughing),Direct contact of bodily fluids with infected persons (e.g. saliva)	2-14 days	Severe disease which can be fatal in certain cases	45%	Headache,Fever,Dry Cough,Sore throat,Runny nose or nasal congestions,New loss of Taste and/or Smell,Shortness of breath or difficulty breathing,Diarrhea,Muscle or body aches,Fatigue or malaise	Pneumonia	Supportive Care	Hand hygiene,Covering nose and mouth when coughing,Avoiding places where a large number of people are gathering,Avoiding sick contacts	Headache,Fever,New loss of Taste and/or Smell,Shortness of breath or difficulty breathing,Diarrhea	0	0	0	1	2	4	3	5	6	7	Very Easy	Very Easy	Not Sure	Very Easy	Not Sure	Not Sure	Not Sure	Very Easy	Somewhat Easy	Somewhat Easy	Very Easy	Very Easy	Very Easy	Strongly agree	Not Sure
18-24	Male		Dentist		Yes	Before March 26th, 2020 (Date of first confirmed Somali case of COVID-19)	Yes	Yes	Social Media (e.g. Facebook, Twitter, WhatsApp, YouTube, Instagram, Snapchat, etc.)		4	It has increased and is now at _____ per week				Airborne Transmission (e.g. sneezing, coughing)	2-14 days	Severe disease which can be fatal in certain cases	55%	Fever,Dry Cough,New loss of Taste and/or Smell,Shortness of breath or difficulty breathing	Pneumonia,Respiratory Failure	Supportive Care	Hand hygiene	Fever,Dry Cough,New loss of Taste and/or Smell,Shortness of breath or difficulty breathing,Muscle or body aches	4	1	1	1	2	3	4	5	6	7	Very Hard	Somewhat hard	Very Hard	Very Hard	Very Easy	Very Easy	Very Easy	Very Easy	Somewhat hard	Very Hard	Somewhat Easy	Very Easy	Very Easy	Strongly agree	Strongly agree
18-24	Male		Other Healthcare Professional (Please Specify)	medical student	Yes	March 26th, 2020 or later	Yes	Yes	Social Media (e.g. Facebook, Twitter, WhatsApp, YouTube, Instagram, Snapchat, etc.),Official Government/International Websites (e.g. MoH, DoH, WHO, CDC, etc.),Family Members, Colleagues, Friends		0	It has decreased and is now at _____ per week				Airborne Transmission (e.g. sneezing, coughing),Direct contact of bodily fluids with infected persons (e.g. saliva)	7-21 days	Mild disease; always curable	55%	Headache,Fever,Dry Cough,Sore throat,Runny nose or nasal congestions,New loss of Taste and/or Smell,Shortness of breath or difficulty breathing,Diarrhea,Muscle or body aches,Fatigue or malaise	Respiratory Failure	Supportive Care	Hand hygiene,Covering nose and mouth when coughing,Avoiding places where a large number of people are gathering,Avoiding sick contacts	Headache,Fever,Sore throat,New loss of Taste and/or Smell,Shortness of breath or difficulty breathing	0	0	0	2	3	4	1	5	6	7	Very Easy	Very Easy	Somewhat hard	Very Easy	Somewhat hard	Somewhat hard	Somewhat hard	Very Easy	Somewhat Easy	Very Easy	Very Easy	Very Easy	Very Easy	Agree	Not Sure
25-34	Female		Dentist		Yes	Before March 26th, 2020 (Date of first confirmed Somali case of COVID-19)	Yes	Yes	News, Media (e.g. TV, Radio, Newspapers, etc.),Social Media (e.g. Facebook, Twitter, WhatsApp, YouTube, Instagram, Snapchat, etc.)		3	It has increased and is now at _____ per week				Airborne Transmission (e.g. sneezing, coughing)	2-14 days	Mild disease; always curable	55%	Fever,Dry Cough,New loss of Taste and/or Smell,Shortness of breath or difficulty breathing	Pneumonia,Respiratory Failure	Supportive Care	Hand hygiene	Fever,Dry Cough,New loss of Taste and/or Smell,Shortness of breath or difficulty breathing,Muscle or body aches	3	1	1	1	2	3	4	5	6	7	Very Easy	Very Hard	Very Hard	Somewhat hard	Very Hard	Very Easy	Somewhat Easy	Not Sure	Not Sure	Very Easy	Somewhat Easy	Very Easy	Very Easy	Strongly agree	Strongly agree
65+	Male		Physician		Yes	Before March 26th, 2020 (Date of first confirmed Somali case of COVID-19)	Yes	Yes	Official Government/International Websites (e.g. MoH, DoH, WHO, CDC, etc.)		0	It has decreased and is now at _____ per week				Airborne Transmission (e.g. sneezing, coughing),Direct contact of bodily fluids with infected persons (e.g. saliva)	7-14 days	Severe disease which can be fatal in certain cases	20%	Headache,Fever,Dry Cough,Sore throat,Runny nose or nasal congestions,New loss of Taste and/or Smell,Shortness of breath or difficulty breathing,Diarrhea,Muscle or body aches,Fatigue or malaise	Pneumonia,Respiratory Failure,Death	Supportive Care	Hand hygiene,Covering nose and mouth when coughing,Avoiding places where a large number of people are gathering,Avoiding sick contacts	Headache,Fever,Sore throat,New loss of Taste and/or Smell,Shortness of breath or difficulty breathing	15	10	10	1	2	4	3	5	6	7	Very Easy	Very Easy	Not Sure	Very Easy	Very Easy	Not Sure	Not Sure	Very Easy	Somewhat Easy	Somewhat Easy	Very Easy	Very Easy	Very Easy	Agree	Not Sure
25-34	Female		Physician		Yes	Before March 26th, 2020 (Date of first confirmed Somali case of COVID-19)	Yes	Yes	News, Media (e.g. TV, Radio, Newspapers, etc.),Social Media (e.g. Facebook, Twitter, WhatsApp, YouTube, Instagram, Snapchat, etc.),Official Government/International Websites (e.g. MoH, DoH, WHO, CDC, etc.)		0	It has increased and is now at _____ per week				Airborne Transmission (e.g. sneezing, coughing),Direct contact of bodily fluids with infected persons (e.g. saliva)	7-14 days	Severe disease which can be fatal in certain cases	20%	Headache,Fever,Dry Cough,Sore throat,New loss of Taste and/or Smell,Shortness of breath or difficulty breathing,Diarrhea,Muscle or body aches,Fatigue or malaise	Pneumonia,Respiratory Failure,Death	Supportive Care	Hand hygiene,Covering nose and mouth when coughing,Avoiding places where a large number of people are gathering,Avoiding sick contacts	Sore throat,New loss of Taste and/or Smell,Shortness of breath or difficulty breathing,Diarrhea,Fatigue or malaise	19	17	15	1	2	4	3	5	6	7	Very Easy	Very Easy	Somewhat hard	Very Easy	Somewhat hard	Somewhat hard	Somewhat hard	Very Easy	Somewhat Easy	Somewhat Easy	Very Easy	Very Easy	Very Easy	Agree	Disagree
25-34	Female		Physician		Yes	Before March 26th, 2020 (Date of first confirmed Somali case of COVID-19)	Yes	Yes	Social Media (e.g. Facebook, Twitter, WhatsApp, YouTube, Instagram, Snapchat, etc.),Official Government/International Websites (e.g. MoH, DoH, WHO, CDC, etc.)		0	It has decreased and is now at _____ per week				Airborne Transmission (e.g. sneezing, coughing),Direct contact of bodily fluids with infected persons (e.g. saliva)	7-14 days	Severe disease which can be fatal in certain cases	20%	Headache,Fever,Dry Cough,Sore throat,Runny nose or nasal congestions,New loss of Taste and/or Smell,Shortness of breath or difficulty breathing,Diarrhea,Muscle or body aches,Fatigue or malaise	Pneumonia,Respiratory Failure,Death	Supportive Care	Hand hygiene,Covering nose and mouth when coughing,Avoiding places where a large number of people are gathering,Avoiding sick contacts	Dry Cough,Sore throat,New loss of Taste and/or Smell,Shortness of breath or difficulty breathing,Fatigue or malaise	13	11	11	1	2	5	3	4	6	7	Very Easy	Very Easy	Somewhat hard	Very Easy	Very Easy	Somewhat hard	Somewhat hard	Very Easy	Somewhat Easy	Somewhat Easy	Very Easy	Very Easy	Very Easy	Agree	Disagree
25-34	Male		Physician		Yes	Before March 26th, 2020 (Date of first confirmed Somali case of COVID-19)	Yes	Yes	Social Media (e.g. Facebook, Twitter, WhatsApp, YouTube, Instagram, Snapchat, etc.),Official Government/International Websites (e.g. MoH, DoH, WHO, CDC, etc.)		0	It has decreased and is now at _____ per week				Airborne Transmission (e.g. sneezing, coughing),Direct contact of bodily fluids with infected persons (e.g. saliva)	7-14 days	Severe disease which can be fatal in certain cases	20%	Headache,Fever,Dry Cough,Sore throat,New loss of Taste and/or Smell,Shortness of breath or difficulty breathing,Diarrhea,Muscle or body aches,Fatigue or malaise	Respiratory Failure	Supportive Care	Hand hygiene,Covering nose and mouth when coughing,Avoiding places where a large number of people are gathering,Avoiding sick contacts	Headache,Dry Cough,New loss of Taste and/or Smell,Shortness of breath or difficulty breathing,Muscle or body aches	20	20	17	1	2	5	3	4	6	7	Somewhat Easy	Somewhat Easy	Somewhat hard	Somewhat Easy	Somewhat Easy	Somewhat hard	Somewhat hard	Very Easy	Somewhat Easy	Somewhat Easy	Very Easy	Very Easy	Very Easy	Agree	Not Sure
18-24	Male		Physician		Yes	Before March 26th, 2020 (Date of first confirmed Somali case of COVID-19)	Yes	Yes	News, Media (e.g. TV, Radio, Newspapers, etc.),Informational calls/SMS,Official Government/International Websites (e.g. MoH, DoH, WHO, CDC, etc.),Employer, Work Colleagues, and Others at Work,Local or Community Leaders,Journals		17	It has stayed the same at _____ per week				Airborne Transmission (e.g. sneezing, coughing),Direct contact of bodily fluids with infected persons (e.g. saliva),Waterborne Transmission,Fecal-Oral Mode of Transmission	7-14 days	Severe disease which can be fatal in certain cases	80%	Headache,Fever,Skin Rash,Runny nose or nasal congestions,New loss of Taste and/or Smell,Shortness of breath or difficulty breathing,Diarrhea	Pneumonia,Respiratory Failure,Death	Vaccination	Hand hygiene,Covering nose and mouth when coughing,Avoiding places where a large number of people are gathering	Headache,Fever,Runny nose or nasal congestions,New loss of Taste and/or Smell,Shortness of breath or difficulty breathing	300	170	73	3	4	5	6	2	1	7	Very Hard	Very Easy	Not Sure	Not Sure	Somewhat hard	Somewhat Easy	Not Sure	Somewhat hard	Very Hard	Very Easy	Somewhat hard	Somewhat Easy	Very Hard	Strongly Disagree	Agree
45-64	Female		Nurse		Yes	March 26th, 2020 or later	Yes	No	News, Media (e.g. TV, Radio, Newspapers, etc.),Social Media (e.g. Facebook, Twitter, WhatsApp, YouTube, Instagram, Snapchat, etc.),Official Government/International Websites (e.g. MoH, DoH, WHO, CDC, etc.),Family Members, Colleagues, Friends,Employer, Work Colleagues, and Others at Work,Non-Governmental Organizations (NGOs),Local or Community Leaders		64	It has decreased and is now at _____ per week				Airborne Transmission (e.g. sneezing, coughing),Direct contact of bodily fluids with infected persons (e.g. saliva),Waterborne Transmission,Fecal-Oral Mode of Transmission	7-21 days	Mild disease; always curable	80%	Headache,Fever,Wet Cough or sputum/mucus production,Sore throat,Runny nose or nasal congestions,Shortness of breath or difficulty breathing,Diarrhea,Muscle or body aches	Pneumonia,Respiratory Failure,Death	Supportive Care	Hand hygiene,Covering nose and mouth when coughing,Freezing food that may be contaminted,Avoiding places where a large number of people are gathering,Avoiding sick contacts	Headache,Dry Cough,New loss of Taste and/or Smell,Shortness of breath or difficulty breathing,Muscle or body aches	100	89	53	2	4	3	1	5	6	7	Not Sure	Somewhat Easy	Somewhat hard	Very Hard	Not Sure	Very Easy	Somewhat Easy	Very Hard	Somewhat hard	Not Sure	Very Hard	Very Easy	Not Sure	Strongly agree	Not Sure
45-64	Female		Physician		Yes	March 26th, 2020 or later	Yes	Yes	News, Media (e.g. TV, Radio, Newspapers, etc.),Informational calls/SMS,Social Media (e.g. Facebook, Twitter, WhatsApp, YouTube, Instagram, Snapchat, etc.),Official Government/International Websites (e.g. MoH, DoH, WHO, CDC, etc.),Employer, Work Colleagues, and Others at Work,Non-Governmental Organizations (NGOs),Local or Community Leaders		57	It has decreased and is now at _____ per week				Airborne Transmission (e.g. sneezing, coughing),Direct contact of bodily fluids with infected persons (e.g. saliva),Waterborne Transmission,Fecal-Oral Mode of Transmission	7-21 days	Severe disease which can be fatal in certain cases	80%	Headache,Fever,Skin Rash,Wet Cough or sputum/mucus production,Sore throat,New loss of Taste and/or Smell,Shortness of breath or difficulty breathing,Muscle or body aches,Fatigue or malaise	Pneumonia,Respiratory Failure,Death	Antiviral Therapy	Hand hygiene,Covering nose and mouth when coughing,Freezing food that may be contaminted,Avoiding places where a large number of people are gathering,Avoiding sick contacts	Sore throat,Runny nose or nasal congestions,New loss of Taste and/or Smell,Shortness of breath or difficulty breathing,Fatigue or malaise	400	241	175	3	1	2	4	5	6	7	Somewhat hard	Very Hard	Somewhat Easy	Somewhat Easy	Not Sure	Somewhat hard	Very Easy	Very Hard	Somewhat Easy	Somewhat hard	Somewhat Easy	Not Sure	Very Hard	Disagree	Not Sure
65+	Female		Physician		Yes	Before March 26th, 2020 (Date of first confirmed Somali case of COVID-19)	No	Yes	News, Media (e.g. TV, Radio, Newspapers, etc.),Social Media (e.g. Facebook, Twitter, WhatsApp, YouTube, Instagram, Snapchat, etc.),Official Government/International Websites (e.g. MoH, DoH, WHO, CDC, etc.),Employer, Work Colleagues, and Others at Work,Local or Community Leaders,Others (Please Specify)		34	It has decreased and is now at _____ per week				Airborne Transmission (e.g. sneezing, coughing),Direct contact of bodily fluids with infected persons (e.g. saliva),Waterborne Transmission,Fecal-Oral Mode of Transmission	7-21 days	Mild disease; always curable	80%	Headache,Fever,Skin Rash,Dry Cough,Wet Cough or sputum/mucus production,Runny nose or nasal congestions,New loss of Taste and/or Smell,Shortness of breath or difficulty breathing,Muscle or body aches,Fatigue or malaise	Pneumonia,Respiratory Failure,Death	Vaccination	Hand hygiene,Covering nose and mouth when coughing,Freezing food that may be contaminted,Avoiding places where a large number of people are gathering,Avoiding sick contacts	Fever,Dry Cough,New loss of Taste and/or Smell,Shortness of breath or difficulty breathing,Muscle or body aches	200	130	63	2	3	4	6	1	5	7	Very Hard	Somewhat hard	Somewhat Easy	Not Sure	Very Easy	Somewhat hard	Somewhat Easy	Somewhat hard	Somewhat Easy	Not Sure	Somewhat Easy	Somewhat hard	Not Sure	Strongly Disagree	Strongly agree
45-64	Female		Physician		Yes	Before March 26th, 2020 (Date of first confirmed Somali case of COVID-19)	Yes	Yes	News, Media (e.g. TV, Radio, Newspapers, etc.),Informational calls/SMS,Social Media (e.g. Facebook, Twitter, WhatsApp, YouTube, Instagram, Snapchat, etc.),Official Government/International Websites (e.g. MoH, DoH, WHO, CDC, etc.),Employer, Work Colleagues, and Others at Work,Local or Community Leaders,Journals		43	It has decreased and is now at _____ per week				Airborne Transmission (e.g. sneezing, coughing),Direct contact of bodily fluids with infected persons (e.g. saliva),Waterborne Transmission,Fecal-Oral Mode of Transmission	7-21 days	Mild disease; always curable	80%	Headache,Fever,Skin Rash,Dry Cough,Sore throat,Runny nose or nasal congestions,New loss of Taste and/or Smell,Shortness of breath or difficulty breathing,Muscle or body aches,Fatigue or malaise	Pneumonia,Respiratory Failure,Death	Supportive Care	Hand hygiene,Covering nose and mouth when coughing,Avoiding places where a large number of people are gathering,Avoiding sick contacts	Fever,Runny nose or nasal congestions,New loss of Taste and/or Smell,Shortness of breath or difficulty breathing,Muscle or body aches	362	234	73	3	4	5	6	1	2	7	Very Hard	Very Easy	Very Easy	Not Sure	Somewhat hard	Very Hard	Somewhat Easy	Somewhat hard	Not Sure	Somewhat Easy	Not Sure	Somewhat Easy	Somewhat Easy	Not Sure	Disagree
45-64	Male		Physician		Yes	Before March 26th, 2020 (Date of first confirmed Somali case of COVID-19)	Yes	Yes	News, Media (e.g. TV, Radio, Newspapers, etc.),Informational calls/SMS,Official Government/International Websites (e.g. MoH, DoH, WHO, CDC, etc.),Employer, Work Colleagues, and Others at Work,Non-Governmental Organizations (NGOs),Local or Community Leaders,Journals		73	It has decreased and is now at _____ per week				Airborne Transmission (e.g. sneezing, coughing),Direct contact of bodily fluids with infected persons (e.g. saliva),Fecal-Oral Mode of Transmission	7-21 days	Mild disease; always curable	80%	Headache,Fever,Skin Rash,Dry Cough,Sore throat,Runny nose or nasal congestions,New loss of Taste and/or Smell,Shortness of breath or difficulty breathing,Diarrhea	Pneumonia,Respiratory Failure,Death	Supportive Care	Hand hygiene,Covering nose and mouth when coughing,Freezing food that may be contaminted,Avoiding places where a large number of people are gathering,Avoiding sick contacts	Fever,Runny nose or nasal congestions,New loss of Taste and/or Smell,Shortness of breath or difficulty breathing,Fatigue or malaise	300	210	57	3	4	2	5	1	6	7	Very Hard	Somewhat Easy	Not Sure	Somewhat hard	Very Hard	Somewhat Easy	Very Easy	Somewhat hard	Somewhat Easy	Not Sure	Very Hard	Very Hard	Somewhat Easy	Strongly Disagree	Strongly Disagree
45-64	Female		Physician		Yes	March 26th, 2020 or later	Yes	No	News, Media (e.g. TV, Radio, Newspapers, etc.),Social Media (e.g. Facebook, Twitter, WhatsApp, YouTube, Instagram, Snapchat, etc.),Official Government/International Websites (e.g. MoH, DoH, WHO, CDC, etc.),Employer, Work Colleagues, and Others at Work,Non-Governmental Organizations (NGOs),Local or Community Leaders,Journals		12	It has decreased and is now at _____ per week				Airborne Transmission (e.g. sneezing, coughing),Direct contact of bodily fluids with infected persons (e.g. saliva),Waterborne Transmission,Fecal-Oral Mode of Transmission	7-21 days	Mild disease; always curable	20%	Headache,Fever,Dry Cough,Runny nose or nasal congestions,Shortness of breath or difficulty breathing	Pneumonia,Respiratory Failure,Death	Supportive Care	Hand hygiene,Covering nose and mouth when coughing,Avoiding places where a large number of people are gathering,Avoiding sick contacts	Dry Cough,Runny nose or nasal congestions,New loss of Taste and/or Smell,Shortness of breath or difficulty breathing,Muscle or body aches	400	200	121	3	4	5	2	6	1	7	Not Sure	Somewhat hard	Very Hard	Very Easy	Somewhat Easy	Somewhat hard	Very Hard	Very Hard	Not Sure	Somewhat hard	Very Easy	Somewhat Easy	Not Sure	Strongly Disagree	Agree
45-64	Female		Physician		Yes	March 26th, 2020 or later	No	Yes	Social Media (e.g. Facebook, Twitter, WhatsApp, YouTube, Instagram, Snapchat, etc.),Family Members, Colleagues, Friends,Employer, Work Colleagues, and Others at Work,Local or Community Leaders		14	It has stayed the same at _____ per week				Airborne Transmission (e.g. sneezing, coughing),Direct contact of bodily fluids with infected persons (e.g. saliva),Waterborne Transmission	7-21 days	Severe disease which can be fatal in certain cases	80%	Headache,Skin Rash,Dry Cough,Sore throat,New loss of Taste and/or Smell	Pneumonia,Respiratory Failure,Death	Antiviral Therapy	Hand hygiene,Covering nose and mouth when coughing,Avoiding places where a large number of people are gathering,Avoiding sick contacts	Sore throat,New loss of Taste and/or Smell,Shortness of breath or difficulty breathing,Diarrhea,Fatigue or malaise	300	270	65	3	4	5	1	6	2	7	Very Hard	Not Sure	Somewhat hard	Not Sure	Somewhat Easy	Somewhat Easy	Very Easy	Somewhat hard	Not Sure	Somewhat Easy	Very Easy	Very Hard	Very Hard	Agree	Disagree
45-64	Male		Pharmacist		Yes	March 26th, 2020 or later	No	Yes	News, Media (e.g. TV, Radio, Newspapers, etc.),Social Media (e.g. Facebook, Twitter, WhatsApp, YouTube, Instagram, Snapchat, etc.),Official Government/International Websites (e.g. MoH, DoH, WHO, CDC, etc.),Employer, Work Colleagues, and Others at Work,Local or Community Leaders		43	It has decreased and is now at _____ per week				Airborne Transmission (e.g. sneezing, coughing),Direct contact of bodily fluids with infected persons (e.g. saliva),Waterborne Transmission,Fecal-Oral Mode of Transmission	7-21 days	Mild disease; always curable	55%	Fever,Skin Rash,Runny nose or nasal congestions,New loss of Taste and/or Smell	Pneumonia,Respiratory Failure,Death	Supportive Care	Hand hygiene,Freezing food that may be contaminted,Avoiding places where a large number of people are gathering,Avoiding sick contacts	Sore throat,Runny nose or nasal congestions,New loss of Taste and/or Smell,Shortness of breath or difficulty breathing,Muscle or body aches	100	400	34	3	4	5	2	1	6	7	Very Hard	Not Sure	Not Sure	Very Hard	Not Sure	Very Easy	Not Sure	Very Hard	Very Easy	Somewhat Easy	Not Sure	Very Hard	Not Sure	Not Sure	Agree
45-64	Male		Physician		Yes	Before March 26th, 2020 (Date of first confirmed Somali case of COVID-19)	Yes	Yes	Social Media (e.g. Facebook, Twitter, WhatsApp, YouTube, Instagram, Snapchat, etc.),Official Government/International Websites (e.g. MoH, DoH, WHO, CDC, etc.),Employer, Work Colleagues, and Others at Work,Local or Community Leaders,Journals		73	It has decreased and is now at _____ per week				Airborne Transmission (e.g. sneezing, coughing),Direct contact of bodily fluids with infected persons (e.g. saliva),Fecal-Oral Mode of Transmission	7-21 days	Mild disease; always curable	80%	Headache,Fever,Dry Cough,Wet Cough or sputum/mucus production,Sore throat,New loss of Taste and/or Smell,Diarrhea,Muscle or body aches,Fatigue or malaise	Pneumonia,Respiratory Failure,Death	Supportive Care	Hand hygiene,Covering nose and mouth when coughing,Freezing food that may be contaminted,Avoiding places where a large number of people are gathering,Avoiding sick contacts	Headache,Fever,New loss of Taste and/or Smell,Shortness of breath or difficulty breathing,Muscle or body aches	500	300	145	1	5	6	4	2	7	3	Not Sure	Very Easy	Somewhat Easy	Somewhat hard	Very Hard	Very Hard	Somewhat Easy	Very Easy	Somewhat Easy	Very Easy	Very Hard	Somewhat Easy	Somewhat hard	Agree	Disagree
65+	Female		Physician		Yes	March 26th, 2020 or later	Yes	No	News, Media (e.g. TV, Radio, Newspapers, etc.),Informational calls/SMS,Social Media (e.g. Facebook, Twitter, WhatsApp, YouTube, Instagram, Snapchat, etc.),Family Members, Colleagues, Friends,Employer, Work Colleagues, and Others at Work,Local or Community Leaders		65	It has decreased and is now at _____ per week				Airborne Transmission (e.g. sneezing, coughing),Direct contact of bodily fluids with infected persons (e.g. saliva),Waterborne Transmission,Fecal-Oral Mode of Transmission	7-21 days	Mild disease; always curable	55%	Headache,Fever,Skin Rash,Dry Cough,Sore throat,Runny nose or nasal congestions,New loss of Taste and/or Smell,Shortness of breath or difficulty breathing	Pneumonia,Respiratory Failure,Death	Supportive Care	Hand hygiene,Covering nose and mouth when coughing,Freezing food that may be contaminted,Avoiding places where a large number of people are gathering,Avoiding sick contacts	Runny nose or nasal congestions,New loss of Taste and/or Smell,Shortness of breath or difficulty breathing,Muscle or body aches,Fatigue or malaise	500	300	100	3	4	1	5	2	6	7	Somewhat Easy	Somewhat Easy	Somewhat hard	Very Hard	Very Easy	Somewhat hard	Very Hard	Somewhat Easy	Somewhat hard	Very Hard	Very Easy	Not Sure	Somewhat hard	Disagree	Agree
65+	Male		Physician		Yes	Before March 26th, 2020 (Date of first confirmed Somali case of COVID-19)	Yes	Yes	News, Media (e.g. TV, Radio, Newspapers, etc.),Informational calls/SMS,Social Media (e.g. Facebook, Twitter, WhatsApp, YouTube, Instagram, Snapchat, etc.),Family Members, Colleagues, Friends,Non-Governmental Organizations (NGOs),Local or Community Leaders,Journals		32	It has increased and is now at _____ per week				Airborne Transmission (e.g. sneezing, coughing),Direct contact of bodily fluids with infected persons (e.g. saliva),Waterborne Transmission,Fecal-Oral Mode of Transmission	7-14 days	Severe disease which can be fatal in certain cases	80%	Headache,Skin Rash,Dry Cough,Wet Cough or sputum/mucus production,Runny nose or nasal congestions,New loss of Taste and/or Smell,Shortness of breath or difficulty breathing	Pneumonia,Respiratory Failure,Death	Antiviral Therapy	Hand hygiene,Freezing food that may be contaminted,Avoiding places where a large number of people are gathering,Avoiding sick contacts	Sore throat,Runny nose or nasal congestions,New loss of Taste and/or Smell,Shortness of breath or difficulty breathing,Muscle or body aches	340	342	100	2	3	4	5	6	7	1	Very Hard	Not Sure	Somewhat hard	Very Hard	Very Easy	Somewhat Easy	Not Sure	Not Sure	Very Hard	Not Sure	Not Sure	Very Hard	Very Easy	Strongly Disagree	Agree
65+	Female		Nurse		Yes	March 26th, 2020 or later	Yes	Yes	News, Media (e.g. TV, Radio, Newspapers, etc.),Official Government/International Websites (e.g. MoH, DoH, WHO, CDC, etc.),Family Members, Colleagues, Friends,Employer, Work Colleagues, and Others at Work,Non-Governmental Organizations (NGOs),Local or Community Leaders,Journals		54	It has decreased and is now at _____ per week				Airborne Transmission (e.g. sneezing, coughing),Direct contact of bodily fluids with infected persons (e.g. saliva),Waterborne Transmission,Fecal-Oral Mode of Transmission	7-21 days	Mild disease; always curable	80%	Headache,Fever,Skin Rash,Wet Cough or sputum/mucus production,Sore throat,Runny nose or nasal congestions,Diarrhea,Muscle or body aches,Fatigue or malaise	Pneumonia,Respiratory Failure,Death	Supportive Care	Hand hygiene,Covering nose and mouth when coughing,Freezing food that may be contaminted,Avoiding places where a large number of people are gathering,Avoiding sick contacts	Sore throat,Runny nose or nasal congestions,New loss of Taste and/or Smell,Shortness of breath or difficulty breathing,Muscle or body aches	500	304	121	2	4	3	1	5	6	7	Very Easy	Somewhat Easy	Somewhat hard	Very Easy	Not Sure	Very Hard	Very Easy	Somewhat hard	Somewhat hard	Somewhat Easy	Somewhat hard	Somewhat Easy	Not Sure	Disagree	Strongly agree
65+	Female		Physician		Yes	Before March 26th, 2020 (Date of first confirmed Somali case of COVID-19)	Yes	Yes	Social Media (e.g. Facebook, Twitter, WhatsApp, YouTube, Instagram, Snapchat, etc.),Official Government/International Websites (e.g. MoH, DoH, WHO, CDC, etc.),Family Members, Colleagues, Friends,Non-Governmental Organizations (NGOs),Local or Community Leaders,Journals		35	It has decreased and is now at _____ per week				Airborne Transmission (e.g. sneezing, coughing),Direct contact of bodily fluids with infected persons (e.g. saliva),Waterborne Transmission,Fecal-Oral Mode of Transmission	7-21 days	Severe disease which can be fatal in certain cases	80%	Fever,Dry Cough,Sore throat,Runny nose or nasal congestions,Diarrhea,Fatigue or malaise	Pneumonia,Respiratory Failure,Death	Supportive Care	Covering nose and mouth when coughing,Avoiding places where a large number of people are gathering,Avoiding sick contacts	Headache,Fever,New loss of Taste and/or Smell,Shortness of breath or difficulty breathing,Muscle or body aches	487	345	210	2	1	4	3	5	6	7	Very Easy	Somewhat Easy	Not Sure	Somewhat hard	Very Hard	Very Easy	Somewhat Easy	Somewhat hard	Very Easy	Not Sure	Somewhat hard	Very Easy	Very Hard	Disagree	Disagree
18-24	Female		Midwife		Yes	Before March 26th, 2020 (Date of first confirmed Somali case of COVID-19)	Yes	Yes	Social Media (e.g. Facebook, Twitter, WhatsApp, YouTube, Instagram, Snapchat, etc.)		3	It has stayed the same at _____ per week				Airborne Transmission (e.g. sneezing, coughing)	2-14 days	Mild disease; always curable	55%	Fever,Dry Cough,New loss of Taste and/or Smell,Shortness of breath or difficulty breathing	Pneumonia,Respiratory Failure	Supportive Care	Hand hygiene	Fever,Dry Cough,New loss of Taste and/or Smell,Shortness of breath or difficulty breathing,Muscle or body aches	2	1	1	1	2	3	4	5	6	7	Very Easy	Very Hard	Very Hard	Somewhat hard	Very Easy	Somewhat Easy	Very Easy	Very Easy	Somewhat Easy	Very Easy	Very Hard	Very Easy	Very Easy	Strongly agree	Strongly agree
65+	Female		Physician		Yes	Before March 26th, 2020 (Date of first confirmed Somali case of COVID-19)	Yes	Yes	News, Media (e.g. TV, Radio, Newspapers, etc.),Social Media (e.g. Facebook, Twitter, WhatsApp, YouTube, Instagram, Snapchat, etc.),Family Members, Colleagues, Friends,Employer, Work Colleagues, and Others at Work,Non-Governmental Organizations (NGOs),Local or Community Leaders,Journals		43	It has stayed the same at _____ per week				Airborne Transmission (e.g. sneezing, coughing),Direct contact of bodily fluids with infected persons (e.g. saliva),Waterborne Transmission,Fecal-Oral Mode of Transmission	7-21 days	Mild disease; always curable	55%	Headache,Dry Cough,Sore throat,Runny nose or nasal congestions,Shortness of breath or difficulty breathing,Diarrhea,Muscle or body aches,Fatigue or malaise	Pneumonia,Respiratory Failure,Death	Supportive Care	Hand hygiene,Covering nose and mouth when coughing,Freezing food that may be contaminted,Avoiding places where a large number of people are gathering,Avoiding sick contacts	Dry Cough,Runny nose or nasal congestions,New loss of Taste and/or Smell,Shortness of breath or difficulty breathing,Muscle or body aches	500	332	120	4	5	6	1	7	2	3	Very Easy	Not Sure	Somewhat Easy	Very Hard	Very Easy	Somewhat Easy	Somewhat hard	Very Hard	Very Hard	Somewhat Easy	Somewhat Easy	Very Hard	Very Easy	Disagree	Agree
45-64	Male		Physician		Yes	Before March 26th, 2020 (Date of first confirmed Somali case of COVID-19)	Yes	Yes	Social Media (e.g. Facebook, Twitter, WhatsApp, YouTube, Instagram, Snapchat, etc.),Official Government/International Websites (e.g. MoH, DoH, WHO, CDC, etc.),Family Members, Colleagues, Friends,Non-Governmental Organizations (NGOs),Journals		53	It has decreased and is now at _____ per week				Airborne Transmission (e.g. sneezing, coughing),Direct contact of bodily fluids with infected persons (e.g. saliva),Waterborne Transmission,Fecal-Oral Mode of Transmission	7-21 days	Severe disease which can be fatal in certain cases	80%	Headache,Skin Rash,Dry Cough,Sore throat,Muscle or body aches	Pneumonia,Respiratory Failure,Death	Supportive Care	Hand hygiene,Covering nose and mouth when coughing,Avoiding places where a large number of people are gathering,Avoiding sick contacts	Headache,Runny nose or nasal congestions,New loss of Taste and/or Smell,Shortness of breath or difficulty breathing,Muscle or body aches	100	200	76	2	1	5	4	3	6	7	Very Hard	Somewhat hard	Not Sure	Very Easy	Somewhat Easy	Not Sure	Somewhat hard	Very Hard	Somewhat hard	Not Sure	Somewhat hard	Somewhat Easy	Very Easy	Disagree	Strongly Disagree
25-34	Female		Midwife		Yes	Before March 26th, 2020 (Date of first confirmed Somali case of COVID-19)	Yes	Yes	News, Media (e.g. TV, Radio, Newspapers, etc.),Social Media (e.g. Facebook, Twitter, WhatsApp, YouTube, Instagram, Snapchat, etc.)		2	It has increased and is now at _____ per week				Airborne Transmission (e.g. sneezing, coughing)	2-14 days	Mild disease; always curable	55%	Fever,Dry Cough,New loss of Taste and/or Smell,Shortness of breath or difficulty breathing	Pneumonia,Respiratory Failure	Supportive Care	Hand hygiene	Fever,Dry Cough,New loss of Taste and/or Smell,Shortness of breath or difficulty breathing,Muscle or body aches	2	1	1	1	2	3	4	7	5	6	Very Easy	Very Hard	Very Hard	Very Hard	Very Easy	Somewhat Easy	Very Easy	Very Hard	Very Hard	Somewhat hard	Somewhat Easy	Somewhat Easy	Very Easy	Strongly agree	Strongly agree
25-34	Male		Nurse		Yes	Before March 26th, 2020 (Date of first confirmed Somali case of COVID-19)	Yes	Yes	News, Media (e.g. TV, Radio, Newspapers, etc.),Social Media (e.g. Facebook, Twitter, WhatsApp, YouTube, Instagram, Snapchat, etc.)		2	It has increased and is now at _____ per week				Airborne Transmission (e.g. sneezing, coughing)	2-14 days	Mild disease; always curable	45%	Fever,Dry Cough,New loss of Taste and/or Smell,Shortness of breath or difficulty breathing	Pneumonia,Respiratory Failure	Supportive Care	Hand hygiene	Fever,Dry Cough,New loss of Taste and/or Smell,Shortness of breath or difficulty breathing,Muscle or body aches	2	1	1	1	2	7	3	4	5	6	Very Easy	Very Hard	Very Hard	Somewhat Easy	Very Easy	Very Easy	Somewhat Easy	Very Hard	Not Sure	Somewhat hard	Very Hard	Very Easy	Very Hard	Strongly agree	Strongly agree
18-24	Male		Physician		Yes	I'm Not Sure	Yes	Yes	News, Media (e.g. TV, Radio, Newspapers, etc.),Informational calls/SMS,Social Media (e.g. Facebook, Twitter, WhatsApp, YouTube, Instagram, Snapchat, etc.),Official Government/International Websites (e.g. MoH, DoH, WHO, CDC, etc.),Journals		1	It has increased and is now at _____ per week				Airborne Transmission (e.g. sneezing, coughing),Direct contact of bodily fluids with infected persons (e.g. saliva),Waterborne Transmission,Fecal-Oral Mode of Transmission	7-21 days	Always fatal	55%	Headache,Fever,Skin Rash,Dry Cough,Wet Cough or sputum/mucus production,Sore throat,Diarrhea	Respiratory Failure,Death	Supportive Care	Hand hygiene,Covering nose and mouth when coughing,Freezing food that may be contaminted,Avoiding places where a large number of people are gathering,Avoiding sick contacts	Headache	2	14	164774	1	2	4	3	5	7	6	Very Hard	Somewhat hard	Somewhat hard	Very Hard	Somewhat hard	Very Hard	Somewhat hard	Very Hard	Very Hard	Very Hard	Very Hard	Very Hard	Very Hard	Strongly Disagree	Disagree
[truncated: 14 more columns]
